# Supplementary material for: Incidence and Risk Factors for Antiplatelet Therapy–Related Bleeding Complications Among Elderly Patients After Coronary Stenting: A Multicenter Retrospective Observation
Source: Front Pharmacol. 2021 Jul 30;12:661619. doi: 10.3389/fphar.2021.661619 (PMC8362353; doi:10.3389/fphar.2021.661619)
Supplement: Supplementary file 2 [file DataSheet1.XLSX]

## Sheet: Sheet1
性别（0，女，1，男）	年龄	BMI	体重（KG）	高血压	糖尿病	吸烟	冠心病家族史	既往心梗	既往行PCI手术	既往CABG手术	脑梗塞病史	脑出血	消化性溃疡	外周血管疾病	心衰病史	房颤病史	入院时临床表现（1：稳定性心绞痛；2：不稳定性心绞痛；3：NSTEMI；4：STEMI）	收缩压(mmHg)	舒张压(mmHg)	心率(次/分）	Hgb(g/L)	PLT(*10^9/L)	TC(mmol/L)	TG(mmol/L)	LDL-C(mmol/L)	HDL-C(mmol/L)	Cr(umol/L）	ALB(g/L)	PT（s)	APTT(s)	INR	ALT	AST	肌酐清除率ml/min/1.73m^2)	空腹血糖（mmol/L）	WBC(*10^9/L)	diseased vessels（1：1-vessel;2:2 vessels;3:3 vessel）	植入总支架数	PRECISE-DAPT评分	抗血小板药物（0：阿司匹林+氯吡格雷；1：阿司匹林+替格瑞洛）	ACEI/ARB（1：是；0：否）	B-blockers（1：是；0:无）	他汀1：是；0：无）	口服抗凝药	PPI是否使用	出血事件（0：无出血；1：BARC≥2；2：BARC＜2）
1	81	23.44	60	1	0	0	0	0	0	0	0	0	0	0	0	0	2	165	65	42	130	240	4.92	1.69	3.28	0.95	109.2	35	13.2	33.6	1.14	12.4	26.4	39.63	4.39	9.13	1	1	34	0	1	1	1	0	1	1
1	80	23.7	70	0	0	1	0	0	0	0	0	0	0	0	0	0	2	126	75	90	127	209	4.03	1.19	2.68	0.73	79.8	34.7	13.3	23.9	1.15	35.9	22.7	64.34	5.94	5.24	2	4	24.1546	0	0	0	1	0	1	0
1	75		58	1	0	1	0	1	1	0	0	0	0	0	0	0	2	152	90	92	93	202	3.78	1	1.78	1.65	627.7	32.2	12.5	30.2	1.09	12.5	14.6	7.34	4.04	5.19	2	2	50.8544	0	0	0	1	0	1	1
0	78		70	1	0	0	0	0	1	0	0	0	0	0	0	0	2	133	71	80	105	108	2.2	1.63	1.24	0.61	66.3	37.2	12.6	26	1.09	9.3	16.4	68.02	5.08	5.01	1	1	32.5548	0	1	1	1	0	1	0
1	76	25.9	69	0	0	0	0	0	0	0	0	0	0	0	0	0	2	138	80	80	137	159	4.63	0.58	2.93	1.35	72	38.2	12.3	27.9	1.07	16.7	26.9	74.98	5.26	3.6	1	1	19.2551	0	0	0	1	0	1	0
1	79	22.9	70	1	0	0	0	0	0	0	0	0	0	0	0	0	4	82	48	78	126	196	3.81	0.81	2.49	0.81	119.6	29.2	11.7	28	1.02	29.5	53.7	43.65	5.02	9.91	3	4	33.4985	0	1	1	1	0	1	0
1	77		61	1	0	0	0	0	1	0	0	0	0	0	0	1	2	152	75	50	152	154	4.91	2.85	3.39	0.81	151.1	38.1	12.3	25.7	1.07	21.8	27.5		5.3	6.89	1	1	32.6169	0	1	1	1	0	0	1
1	84		62	1	1	1	0	1	0	0	0	0	0	0	0	0	3	101	60	86	98	163	2.45	0.78	1.73	0.62	50.2	26.5	12.7	27	1.1	9.8	15.8	84.55	4.26	7.16	1	1	38.0221	0	0	1	1	0	0	2
1	75	24.8	70	0	0	1	0	0	0	0	0	0	1	0	0	0	4	100	59	58	156	223	4.73	1.01	3.59	0.92	99	32.9	12.7	31.9	1.1	74.7	413.5	56.19	4.82	10.77	3	4	29.2237	1	0	0	1	0	1	0
0	86		48	1	0	0	0	0	0	0	1	0	0	0	0	0	2	123	90	80	104	315	5.93	2.05	4.25	0.97	71.9	27.9				9.6	29.1	37.46	4.83	4.8	1	2	44.7349	0	0	1	1	0	1	0
0	83		75	1	1	0	0	1	1	1	0	0	0	0	0	0	2	147	71	68	118	179	3.74	0.68	2.29	1.25	153.5	33				22.6	22.9	83.03	14.22	4.6	1	1	34.9401	0	1	0	1	0	1	1
0	75	20.5	52.5	1	0	0	1	0	0	0	0	1	0	0	0	0	2	125	72	72	114	177	7.04	1.3	4.65	1.24	58.2	35.4	12.3	28.4	1.07	12.1	23.1	60.93	4.86	3.6	2	4	52.1431	1	0	0	1	0	1	1
1	77	22.5	65	1	0	1	0	0	1	1	0	0	0	0	0	0	2	112	68	60	132	162	2.61	0.47	1.57	1.08	69.6	38.6	12.5	32.4	1.09	14.4	17.8	71.93	4.69	4.94	1	1	20.5183	0	1	1	1	0	0	0
1	75		78.5	1	1	0	0	0	0	0	1	0	0	0	0	0	2	146	70	76	155	125	3.98	2.51	2.86	0.84	88.4	40.9	11.3	28.7	0.98	35	21.4	70.56	7.58	7.3	2	2	22.1592	0	0	1	1	0	0	0
1	79		70	1	1	1	1	0	0	0	0	0	0	0	0	0	2	167	73	55	141	148	3.63	1.73	2.27	0.84	85.8	40.4	12.8	33.3	1.11	12.2	15.3	60.84	7.04	5.76	1	1	25.0501	0	1	0	1	0	0	0
1	83		80	1	1	0	0	0	0	0	0	0	0	0	0	0	1	118	66	84	147	178	3.73	1.43	2.39	0.95	70.5	42.6	12.1	29.9	1.05	19.2	22.7	79.07	5.84	5.2	3	4	21.932	0	1	0	1	0	1	0
1	77		65.5	1	1	0	0	0	0	0	0	0	0	0	0	0	2	143	87	82	131	135	4.83	2.03	3.29	0.87	63.3	40.4	11.1	27.5	0.97	14.1	14.9	79.69	6.66	6.66	1	1	20.2365	0	1	1	1	0	0	0
1	75		60	1	0	1	0	1	1	0	0	0	0	0	0	0	2	147	58	56	147	285	3.07	2.52	1.89	0.82	89	50.1	11.4	27	0.99	36.2	28.1	53.57	4.58	6.48	2	4	25.5875	0	1	1	1	0	1	0
1	76		68	1	1	1	1	0	0	0	1	0	0	0	0	0	2	165	89	64	121	140	3.77	2.2	2.13	1.05	140.9	44	11.7	21.1	1.02	33.9	25.7	37.76	5.65	4.68	1	1	28.5602	0	1	1	1	0	0	0
0	81		65	1	0	0	0	0	1	0	0	0	0	0	0	0	2	133	68	72	110	265	4.56	1.36	2.64	1.36	79.5	40.4	11.4	23.8	0.99	19.3	22.1	50.13	5.04	6.55	1	1	36.2435	0	1	1	1	0	1	0
0	82		60	1	0	0	0	0	0	0	1	0	0	0	0	0	2	128	56	72	131	280	3.31	2.56	1.93	0.98	65.3	41.5	11.3	26.3	0.98	14.8	19.8	55.38	6.22	7.03	1	2	28.3857	0	0	1	1	0	1	0
1	82		70	1	0	0	0	0	1	0	1	0	0	0	0	1	3	107	52	74	127	178	3.2	2.1	2.03	0.64	120.9	32.8	13.2	30	1.14	21	18.9	41.05	3.93	8.06	1	1	33.7967	0	1	1	1	0	1	0
0	76		50	1	0	0	1	0	0	0	0	0	0	0	0	1	1	169	85	90	107	235	5.29	1.48	3.54	1.25	63.3	40.8	12.1	26.2	1.05	14.8	27.3	52.53	4.28	4.76	1	1	33.9674	0	1	1	0	1	1	0
1	83		88	0	0	1	0	0	0	0	0	0	0	0	0	0	2	104	73	59	126	169	3.22	1.22	2.18	0.7	94.4	37.4	11.7	22.1	1.02	61.4	22.3	64.96	5.8	6.33	1	1	26.5905	0	0	0	1	0	1	1
0	80		49	1	0	0	0	0	0	0	0	0	0	0	0	0	1	134	75	64	143	233	4.67	1.57	3.09	0.97	47.7	43	12	29.4	1.04	92.7	75	64.05	4.61	9.81	1	1	28.0484	0	0	1	1	0	0	0
0	79		62.4	1	1	0	0	0	0	0	1	0	0	0	0	1	1	148	61	67	109	247	3.09	0.79	1.82	0.86	61.4	36.3	14.1	28.7	1.22	24.8	21.9	64.42	7.25	6.2	1	1	32.1203	0	1	1	1	1	1	2
0	77		58	1	0	0	1	0	0	0	0	0	0	0	0	0	2	158	78	62	134	122	4.87	1.16	3.53	1.07	65.6	40.1	11.4	20.6	0.96	9.4	14.5	57.88	4.68	3.34	3	3	23.3549	0	1	1	1	0	0	0
0	84		44.3	1	0	0	0	1	1	0	1	0	0	0	0	0	2	131	65	68	130	259	3.36	0.82	1.84	1.06	69.6	35.9	11.7	23.3	1.02	13.3	24.4	37.04	5.83	8.89	2	2	35.7805	0	0	1	1	0	1	0
1	76		44	1	0	1	1	0	0	0	0	0	0	0	0	0	2	164	69	92	145	176	4.05	0.5	2.08	1.53	79.4	41.4	11.5	29.7	1	13.8	24.1	43.36	4.68	9.51	1	1	31.6708	0	1	1	1	0	0	2
0	79		55	1	0	0	0	0	0	0	1	0	1	0	0	0	2	112	67	78	110	167	2.69	0.83	1.64	0.92	55.4	35.6	11.7	28.2	1.02	18.6	20.2	62.93	5.02	6.16	1	1	31.7028	0	1	1	1	0	1	0
1	79		83	1	0	0	1	0	0	0	0	0	0	0	0	0	2	157	80	70	121	163	2.81	0.88	1.71	0.96	75	35.3	12.8	29.3	1.11	20.7	19.9	82.53	5.72	4.5	2	3	18.8684	0	1	0	1	0	1	0
1	75		60	1	0	0	1	0	0	0	1	0	0	0	0	0	1	149	67	78	134	244	3.57	1.74	2.21	1.08	73.1	37.5	11	26.9	0.96	26.1	17.7	65.22	5.74	7.53	1	2	23.7245	0	1	0	1	0	1	0
0	75		49	1	0	0	1	0	0	0	0	0	0	1	0	1	4	116	69	75	131	254	2.81	1.73	1.74	0.88	113.5	36.4	30.6	36.6	2.61	33.2	34.6	29.16	5.06	7.24	2	4	31.8251	0	1	1	1	1	1	0
1	82		70	1	1	1	0	0	0	0	0	0	0	0	0	0	2	117	59	72	125	90	2.07	1.26	1.1	0.92	99.4	37.3	13.4	28.8	1.17	20	14.6	49.93	6.48	4.8	3	2	28.5168	0	1	1	1	0	1	0
1	80		85	1	1	1	0	0	0	0	0	0	0	0	0	1	1	143	73	76	143	167	6.35	1.71	4.59	1.05	89.3	42.5	12.3	29.2	1.07	14.9	17.8	69.82	10.91	6.24	2	2	23.7856	0	1	1	1	0	0	0
1	77		55	1	0	1	1	0	0	0	0	0	0	0	0	1	2	166	81	70	128	132	5.2	0.81	2.96	1.58	132.3	39	12.1	30.2	1.05	18.8	25.5	32.02	9.24	5.69	3	2	31.1856	0	1	1	1	0	1	0
1	75		86	0	0	0	0	0	0	0	1	0	0	0	0	0	2	125	75	70	159	148	2.79	1.73	1.74	0.84	101.1	39.4	11.8	25.4	1.03	20.3	19.3	67.59	5.67	6.39	1	1	21.9915	0	0	0	1	0	1	0
0	79	24.2	62	1	0	0	0	0	0	0	0	0	0	0	0	0	1	165	87	76	148	223	5.35	6.81	3.11	0.79	65.4	38.3	10.6	28.3	0.92	14.4	16.6	60.09	5.01	8.38	2	2	27.1323	0	1	1	1	0	1	0
1	84	20.9	57.5	0	0	0	0	1	0	1	0	0	0	0	0	0	1	125	62	60	139	147	4	0.64	2.6	1.14	87.8	34.4	12.8	25.6	1.12	18.8	22.2	44.83	5.49	7.44	3	3	33.2315	1	1	0	1	0	0	0
1	82	19.2	59.6	0	0	0	0	0	0	0	1	0	0	0	0	0	2	117	54	78	105	176	2.82	1.11	1.51	1.07	59.7	39.3	11.9	25.9	1.04	14.9	16.7	70.79	4.61	12.07	1	1	41.6235	0	0	1	1	0	1	0
1	76	27.6	82.5	1	1	0	1	0	1	0	0	0	0	0	0	0	2	124	63	44	132	107	3.56	2.13	2.05	0.98	64.7	37.5	12.5	25.6	1.09	57.3	50.4	99.76	9.23	5.49	1	1	13.5489	0	1	1	1	0	0	0
1	76	21.49	65.5	0	0	1	0	0	0	0	0	0	0	0	0	0	2	147	73	64	115	185	3.23	0.96	2.06	1.03	62.6	32.9	11.6	32.8	1.01	21	24	81.86	6.66	4.16	1	1	21.284	0	0	0	1	0	0	0
1	79	18.13	53	1	0	1	0	0	0	0	0	0	0	0	0	0	3	134	62	70	87	169	3.22	1.27	1.97	0.84	158.4	33.6	11.7	24.5	1.02	8	16	24.95	3.77	8.93	1	2	52.1921	1	1	1	1	0	1	0
1	83		73.4	1	1	0	0	0	0	0	0	0	0	0	0	0	3	135	89	64	147	138	4.13	1.31	2.91	0.85	95.2	34.5	13	27	1.13	25.9	46.1	53.73	9.09	5.65	1	2	28.7186	0	1	1	1	0	0	0
1	84		55	1	0	0	0	0	0	0	0	0	0	0	0	0	2	134	61	80	106	74	3.61	0.73	2.37	1.05	81.4	35.6	13.2	30.5	1.14	12.4	20.1	46.26	4.44	4.46	1	1	40.9359	0	1	1	1	0	1	0
1	79		85	1	1	0	0	0	1	0	0	0	0	0	1	0	2	116	73	76	138	250	3.06	0.57	2.15	0.86	154.4	28.9	13.2	25.6	1.14	23.1	26.2	41.05	4.16	5.79	1	3	30.0267	0	1	1	1	0	0	0
0	75		58	0	0	0	1	0	0	0	0	0	0	0	0	0	2	110	61	95	102	188	3.94	0.82	2.68	1.14	82.3	33.6	12.7	26.1	1.1	8.5	16	47.6	4.89	7.42	1	1	40.895	1	0	0	1	1	0	0
1	82		70	0	0	1	0	0	0	0	0	0	0	0	0	0	2	144	85	70	120	242	4.18	1.23	3.06	0.75	85.1	28.6	14	26.3	1.21	15.9	26.8	58.32	4.31	5.45	3	2	26.8691	0	1	0	1	0	1	1
1	78		79	1	1	1	0	0	0	0	0	0	0	0	0	0	1	151	80	61	107	244	3.78	0.86	2.32	1.27	92.4	38.8				29.6	35.2	64.8	4.97	5.01	1	1	32.5593	0	1	0	1	0	0	0
1	83		75	1	0	0	0	0	0	0	0	0	0	0	0	0	2	180	84	70	129	185	3.12	0.61	2.14	0.92	96.2	31.6	12.1	27.3	1.05	7.1	16.1	54.33	4.42	5.5	1	3	28.4185	0	1	0	1	0	0	0
1	75		70	0	1	1	0	0	0	0	0	0	0	0	0	0	2	90	60	68	115	238	4.23	1.27	2.75	0.95	78.6	33.2	12.2	29.8	1.06	15.5	20.2	70.77	7.78	8.88	1	1	27.4381	0	0	0	1	0	0	0
1	78		77	1	1	1	0	0	0	0	1	0	0	0	0	0	4	125	71	90	156	115	4.8	1.54	3.15	1.02	62.2	40.1	12.9	31.4	1.12	28.5	68	93.83	7.73	8.13	2	3	18.6727	1	1	0	1	0	0	0
1	79		67	1	1	0	0	0	0	0	0	0	0	0	0	0	2	126	71	69	137	192	3.91	0.81	2.14	1.14	81.8	38.1	11.5	28.5	1	27.8	25.2	61.08	5.91	5.87	2	3	25.1	1	1	1	1	0	0	0
1	82		58	1	0	1	0	0	0	0	0	0	0	0	0	0	2	157	67	98	120	150	3.7	0.95	2.2	1.18	79.4	30.4	11.7	28.2	1.02	7.5	12.4	51.79	5.14	6.64	1	2	29.6914	0	1	1	1	0	1	0
1	81		90	1	1	0	1	0	0	0	0	0	0	0	0	0	2	126	68	75	135	173	1.72	1.01	1.01	0.56	83.7	34.2	12.6	25.9	1.1	25.7	26.1	77.56	5.93	3.92	1	2	21.111	1	1	0	1	1	0	0
1	80		79	1	1	0	0	0	0	0	0	0	0	0	0	0	2	124	86	80	115	198	2.43	1.55	1.49	0.64	114.1	37.3	13.2	26.5	1.15	14	17.1	50.79	8.17	6.58	3	1	32.6336	1	1	1	1	0	0	0
1	77		70	1	0	1	0	0	0	0	0	0	0	0	0	0	2	143	81	77	140	128	2.9	1.93	1.7	0.87	70.3	37.5	14	29.6	1.22	20.3	19.5	76.69	7.28	5.9	2	2	20.2279	0	0	0	1	0	1	0
0	76		53	1	1	0	0	0	0	0	0	0	0	0	0	0	2	133	80	100	131	239	5.95	5.83	3.92	0.9	72.6	39.9	11.5	30.2	1	17.3	20.1	48.55	8.63	5.8	1	2	26.0126	0	1	1	1	0	0	2
0	75		40	1	1	0	0	0	0	0	0	0	0	0	0	0	3	125	75	72	99	133	3.56	1.44	2.39	0.87	73.9	37.7	12.1	28.6	1.05	18.5	71.1	36.56	4.22	5.35	3	1	43.0852	1	1	0	1	0	0	0
1	83		64	1	0	0	0	0	0	0	0	0	0	0	0	0	2	143	71	76	139	237	1.95	0.71	1.13	0.61	60.6	34.4	13.2	31.3	1.15	9.7	14.2	73.59	4.49	6.53	1	3	24.6321	0	1	0	1	0	0	1
0	81		60	0	1	0	0	0	1	0	0	0	0	0	0	0	2	128	76	68	125	184	3.97	1.07	2.27	1.44	67.7	37.8	10.9	28.2	0.95	17.8	16.1	54.34	6.81	7.7	1	2	28.8412	0	0	1	1	0	1	0
1	83		60	1	0	0	0	0	0	0	0	0	0	0	0	0	2	118	62	68	174	136	5.33	1.76	3.48	0.97	79.2	37.8	27.4	34.6	2.45	17.4	27.4	52.79	5.07	7.12	3	2	30.4226	0	1	1	1	1	0	0
0	79		54	1	0	0	0	0	0	0	0	0	0	0	0	0	2	156	89	70	131	226	3.9	2.02	2.51	0.87	52.3	34.9	13.4	30.7	1.17	17.4	21.4	65.45	7	6.69	1	2	24.1033	1	1	1	1	0	1	0
1	77	20.82	64.5	1	0	0	1	0	0	0	0	0	0	0	0	0	2	156	77	81	142	255	3.95	1.79	2.65	0.78	72.7	36.4	11	24.3	0.96	9.6	17.2	68.33	4.79	8.13	1	1	24.5475	0	1	0	1	0	1	0
1	85		78.5	1	0	0	0	1	1	0	0	0	0	0	0	0	3	180	110	88	144	237	5.44	1.87	3.86	0.88	115.1	37.1	10.5	23.4	0.91	43.6	38.9	45.86	7.46	10.04	1	1	36.0758	0	1	1	1	0	1	1
1	92		58	0	1	0	0	0	0	0	0	0	0	0	0	0	4	139	62	82	129	208	4.51	1.49	3.24	0.98	61	34.2	11.1	33.6	0.97	29	25	55.79	7.37	5.93	1	1	31.9815	1	0	1	1	0	0	0
1	76		57	0	0	1	0	0	0	0	0	0	0	0	0	0	2	146	85	88	121	160	4.95	1.5	3.21	1.05	78.1	35.1	11.8	28.2	1.03	34	40.9	57.1	4.67	4.5	1	1	23.7245	0	0	0	1	0	0	0
0	79		68	1	0	0	0	0	0	0	0	0	0	0	0	0	2	133	63	96	113	239	6.37	0.91	4.5	1	59.6	30.7	12.1	31.1	1.05	11.6	16.8	72.32	6.73	9.43	1	4	30.375	0	0	1	1	0	0	0
1	77		80	0	0	1	0	0	0	0	0	0	0	0	0	1	2	142	91	104	139	162	3.69	0.66	2.54	0.8	76.5	35.8	12.9	35.9	1.13	12.4	16.6	80.54	7.16	5.93	1	1	19.2948	0	0	1	1	1	1	2
0	78	28	70	1	1	0	0	0	0	0	1	0	0	1	0	1	2	152	78	86	120	221	3.35	2.64	2.21	0.63	93.3	37.7	18	30.8	1.59	28.7	20.5	48.34	7.64	8.37	2	2	29.5859	0	1	1	1	1	0	0
1	86		72	1	0	0	0	0	0	0	0	0	0	0	0	1	2	134	73	80	167	93	3.15	0.78	1.67	1.35	87.6	39.8	11.9	32.3	1.03	10.5	16.4	54.26	8.37	9.6	1	1	34.0353	0	1	1	1	0	0	0
0	82		80	1	0	0	0	0	0	0	0	0	0	0	0	0	2	125	80	68	135	224	4.72	1.58	3.14	1.22	49.8	40.9	11.7	26.2	1.02	15.4	19.5	96.82	5.36	7	1	3	17.9956	0	1	1	1	0	0	2
0	76		63	1	1	0	0	0	0	1	0	0	0	0	1	0	2	136	61	64	127	171	4.7	1.57	3.14	0.88	68.1	38.4	13.2	28.2	1.15	11.4	18.2	61.52	5.53	6.7	3	1	23.6692	0	0	0	1	0	1	2
1	78	29.02	79	1	0	1	0	0	1	0	0	0	0	0	0	0	2	155	80	65	114	146	2.48	0.8	1.33	0.93	90	35.1	12	26.8	1.04	12.1	19.6	66.53	5.18	4.92	3	2	26.8673	0	1	0	1	0	1	0
0	80	24.89	56	1	0	0	0	0	0	0	0	0	0	0	0	0	2	143	71	80	121	292	3.94	0.98	2.37	1.31	71.4	39.9	11.8	22	1.03	16.3	23	48.9	8.86	8.7	3	3	30.7251	0	1	1	1	0	1	0
1	76	21.22	65	0	1	1	0	0	0	0	0	0	0	0	0	0	2	121	78	78	119	371	4.87	0.93	3.41	0.85	58.3	31.1	12.3	30	1.07	54.2	51.7	87.23	9.57	6.49	3	2	18.4322	0	0	0	1	0	1	0
1	78		72	1	0	0	0	0	0	0	0	0	0	0	0	0	2	145	88	92	142	180	3.75	1.14	2.57	0.66	102.8	34.9	12.9	25.5	1.12	24.5	23.4	53.09	5.67	7.92	3	2	28.6486	1	1	1	1	0	1	0
0	77		55	1	0	0	0	0	0	0	0	0	0	0	0	0	2	124	70	89	110	183	3.62	0.69	2.08	1.31	60.7	39.7	11.6	25.6	1.01	17.1	16.5	59.32	5.81	4.7	1	1	30.4957	0	1	1	1	0	1	0
1	78		73	1	0	1	1	0	0	0	0	0	0	0	0	0	2	118	55	59	132	259	3.81	0.91	2.76	0.83	99	31.9	13	28.9	1.13	9.6	17.8	55.89	5.22	7.91	1	2	27.9378	0	1	1	1	0	1	0
1	75	26.6	77	1	1	0	0	0	0	0	0	0	0	0	0	1	2	136	86	78	126	206	3.15	0.89	1.78	0.9	78.1	36.3	21.9	31.9	1.94	14.7	20.7	78.34	4.86	6.76	1	1	19.6743	0	0	1	1	1	1	2
1	78	29.4	85	1	1	1	0	0	0	0	0	0	0	0	0	0	1	109	57	83	143	206	4.62	1	2.96	0.95	81.5	38.8	12.1	26	1.05	37.5	26.5	79.05	10.96	6.36	3	3	20.5976	0	0	1	1	0	0	2
1	75		70	1	0	1	0	0	0	0	0	0	0	0	0	0	2	137	69	54	139	211	4.56	1.24	3.09	1	68	35	12.8	29.9	1.12	17.7	23.1	81.8	4.27	5.2	1	1	17.2502	1	1	0	1	0	1	0
0	79		68	1	1	0	0	0	0	1	0	0	0	0	0	0	1	155	60	72	122	212	4.2	2.08	2.83	0.95	86.1	38.6	10.6	27.5	0.92	17.8	19.2	50.06	9.12	6.1	1	1	27.3597	0	1	1	1	0	0	0
1	75		55	0	0	0	0	0	0	0	0	0	0	0	0	0	4	152	70	76	137	146	6.3	1.24	3.98	1.56	73.6	37.4	12.1	26.6	1.06	11.5	21.5	59.38	5.88	7.48	1	2	25.1348	1	0	1	1	0	0	0
1	82		80	1	1	1	0	0	0	0	0	0	0	0	0	0	3	141	84	78	111	155	4.8	1.59	2.96	1.08	258.6	34.7	11.8	26.9	1.03	12.4	16.6	21.93	4.44	5.24	2	5	42.5063	0	1	1	1	0	0	0
1	85		66	0	0	0	0	0	0	0	1	0	0	0	0	0	3	132	85	76	118	216	3.83	1.09	2.23	1.05	123.9	34.2	11.7	26.9	1.02	33.9	56.3	35.82	4.57	9.32	2	2	39.3659	0	0	0	1	0	0	0
0	76		65	1	1	1	0	0	1	0	0	0	0	0	0	0	2	170	80	70	128	238	5.15	1.33	3.3	1.42	40.2	39.6	11.3	21.6	0.98	20.7	13.1	107.53	12.52	7.48	1	1	14.83	0	1	1	1	0	0	0
1	77	26.73	80	1	1	0	0	0	0	0	0	0	0	0	0	0	1	147	83	98	128	252	5.4	1.63	3.8	0.81	89.3	40.9	12.2	27.4	1.06	13.5	12.7	69	7.56	6.11	1	1	22.3609	0	1	1	1	0	1	0
1	75		77	1	0	0	0	0	1	0	0	0	0	0	0	1	2	146	76	70	136	160	3.19	0.83	1.72	1.14	75.8	37.1	11.3	27	0.98	24.7	31.4	80.72	5.88	6.18	1	1	18.5	1	0	1	1	0	0	0
0	75		58	1	1	0	0	0	1	0	0	0	0	0	0	0	2	159	84	68	135	148	4.31	0.93	2.2	1.64	52.8	43.8	9.9	24.7	0.86	11.4	17.5	74.19	6.47	4.91	1	1	18	0	0	1	1	0	0	0
1	76		71	1	1	0	0	0	0	0	1	0	0	0	0	0	2	152	80	72	134	177	3.49	2	1.88	0.98	71.9	39.4	10.4	23.4	0.91	13.2	17	77.26	6.22	8.78	1	2	22.4649	0	0	0	1	0	0	0
0	84	21.72	57	1	1	0	0	0	0	0	0	0	0	0	0	0	2	172	71	71	117	233	9.45	1.95	6.76	1.15	99.6	36.8	11.7	27.1	1.02	12.8	14.8	33.3	8.36	3.8	3	2	35	0	1	1	1	0	1	0
1	81		65	1	0	0	0	1	1	0	0	0	0	0	0	1	2	162	96	75	153	229	2.66	1.2	1.73	0.86	78.4	39.5	13.1	29.1	1.15	19.4	22.5	59.8	4.88	6.68	1	1	27.2302	0	0	1	1	0	0	0
0	77	21.19	57.7	0	1	0	0	0	0	0	0	0	0	0	0	0	2	156	78	60	113	196	3.78	0.77	2.22	1.17	104.2	36.2	12.1	27.4	1.05	12	19.2	36.25	7.85	6.15	3	4	35	0	1	1	1	0	1	0
0	78		65	1	1	0	0	0	0	0	1	0	1	0	0	0	2	149	75	70	127	232	3.64	1.2	2.22	0.84	61.8	37.2	10.9	24.3	0.95	10.3	18.3	67.76	5.97	7.15	2	2	24	0	0	1	1	0	0	1
1	80	25.1	72.5	0	0	1	0	0	0	0	0	0	0	0	0	0	2	164	78	74	147	152	2.93	0.75	1.59	0.84	85.6	34.7	11.2	22.6	0.97	24.5	25.8	62.12	5.45	6.44	3	1	25.9089	0	0	0	1	0	0	2
1	87	28.1	72	1	0	0	0	0	0	0	0	0	0	0	0	1	2	116	53	60	65	166	1.59	0.45	0.84	0.81	220.3	36.8	14.6	36.3	1.29	12.4	15	21.18	4.57	7.66	3	3	55.866	0	1	0	1	0	0	0
1	80		62.2	1	1	0	0	0	1	0	0	0	0	0	0	0	2	195	82	76	74	145	3.61	1.28	2.06	0.86	568.9	27.3	11.3	24	0.98	8.9	18.1	8.02	4.28	8.94	1	3	56.9351	0	0	1	1	0	0	0
0	78	22	55	1	1	0	0	0	0	1	0	0	0	0	0	1	2	107	69	80	112	159	3.34	1.29	2.11	0.92	74.5	36.8	11.5	20.4	1	10.9	19	47.56	5.25	5.02	1	3	32	1	0	1	1	1	1	2
0	87	17.6	45	1	0	0	0	0	0	0	0	0	0	0	0	0	1	144	60	80	105	161	2.59	1.04	1.45	0.81	106.8	37.8	12	26	1.04	10.7	21.3	23.21	5.06	6.76	1	2	50	0	0	1	1	0	1	0
0	83	19.6	88	1	0	1	0	0	0	0	0	0	0	0	0	0	3	178	75	90	91	258	6.54	2.24	4.55	0.96	183.3	33.5	12.6	24.5	1.09	19.1	22.3	28.44	6.15	9.67	2	2	53	0	0	1	1	0	1	0
0	78	25.8	62	1	0	1	0	0	0	0	1	0	0	0	0	0	2	187	83	56	122	182	3.31	1.72	1.93	0.88	63.8	37.2	11.9	27.5	1.04	15.1	23.3	62.61	4.58	5.79	1	1	23	0	1	1	1	0	1	0
1	84	29.8	83	1	1	1	0	0	1	0	1	0	0	0	0	0	2	143	73	72	115	148	2.62	0.78	1.46	0.72	98.6	35.7	12.8	28.4	1.11	106.5	84	57.63	3.45	5.33	2	4	31.6729	0	1	0	0	0	0	0
1	76	27.68	80	1	0	0	0	0	0	0	1	0	0	0	0	0	2	129	75	52	130	173	4.34	1.19	2.45	1.48	91.4	37.4	12.2	29.5	1.06	26.7	35.2	68.48	4.26	6.07	1	1	21.9497	0	1	0	1	0	0	0
1	76	24	71	0	0	1	1	0	1	0	0	0	0	0	0	0	2	147	70	63	141	143	3.54	0.71	1.82	1.59	77.9	41.9	11.9	26	1.03	26.1	31.7	71.31	4.69	6	1	1	21.1726	0	0	0	1	0	1	0
0	82		65	1	0	0	0	0	0	0	1	0	0	0	0	0	2	106	71	64	101	211	6.23	2.59	4.31	1.13	64.5	42.8	11.6	27.4	1.01	11.7	20.3	60.74	5.97	5.97	1	2	40	0	1	0	1	0	1	0
1	77		60	1	0	1	0	0	0	0	0	0	0	0	0	0	2	134	74	70	114	170	2.9	0.6	1.73	0.95	59	33.6	13	31.9	1.13	9.3	13.5	78.32	4.41	10.8	1	2	29.2194	1	0	1	1	0	0	0
1	80		67	1	0	1	0	0	1	0	0	0	1	0	0	0	2	127	77	70	129	184	3.45	1.63	2.04	1.06	154	43.6	11.5	26	1	18	20.8	31.91	5.36	6.39	2	2	33.412	1	1	1	1	0	1	1
1	75	30.4	90	1	0	1	0	0	0	0	0	0	0	0	0	0	4	120	80	60	138	170	4.01	1.54	2.17	1.02	67	42.1	11.8	25.9	1.03	54	56	106.74		6.16	2	3	13.66	0	0	1	1	0	1	0
0	81	19.9	48	1	0	0	0	0	0	0	0	0	0	0	0	0	1	172	94	88	128	193	4.44	1.2	2.3	1.46	41		11.8	25.6	1.03			71.78		6.03	1	1	23	0	0	1	1	0	0	0
1	77	23.5	68	1	1	0	0	0	1	0	0	0	0	0	0	0	1	130	72	70	143	211	4	1.24	2.39	1.46	142	44.4	12.9	30.4	0.98	23	25	36.88	6.16	7.76	3	4	32.0396	0	1	1	1	0	0	0
1	84	19.9	51	1	0	0	0	0	0	0	0	0	0	0	0	1	2	135	60	96	148	86	4.05	0.91	2.25	1.11	90	35.7	12.9	32.4	1.12	14	23	38.97	5.69	4.99	1	1	32.3015	0	0	0	1	0	1	0
0	76	22.8	65	1	0	0	0	0	0	0	0	0	0	0	0	1	2	137	73	64	120	148	4.61	1.68	3.16	1.27	64.8	42	11.1	18.3	0.96	13	19.2	66.71	5.64	3.83	2	2	21	0	0	0	1	0	0	0
1	81	25.7	70	0	0	0	0	0	0	0	0	0	0	0	0	0	2	112	63	70	142	176	4.46	0.75	3.21	1.07	67.7	32.9	12.6	22.4	1.1	13.3	17.5	74.58	6.36	5.57	1	1	22.4256	0	0	0	1	0	0	0
1	80	22.5	65	1	0	0	0	0	0	0	0	0	0	0	0	0	2	179	90	75	95	239	5.06				55	49.8	14	39	1.09	50	35	86.69	6.84	12.9	1	1	41.2285	0	1	1	1	0	1	0
1	75	29.4	90	1	0	1	0	0	1	0	0	0	0	0	0	0	1	103	68	90	143	107					123	38.7	13	41.2	0.99	25	21	58.14	4.85	6.9	2	2	24.8642	0	0	1	1	0	0	0
0	78	25.2	80	1	0	0	0	0	0	0	0	0	0	0	0	0	2	138	69	70	157	262	5.65	2.71	4.23	0.91	66.1	34.9	10.3	19.5	0.9	16.6	15.4	77.97	6.57	11.47	1	1	25	0	0	1	1	0	0	0
0	77	31.8	76.5	0	1	0	0	0	0	0	0	0	0	0	0	0	2	119	56	52	131	156	3.55	1.95	1.94	0.93	42.7	31.9	11.1	20.7	0.97	35.5	29.7	117.28	5.91	7.86	1	1	16	0	0	0	1	0	0	0
1	79		70.2	1	0	0	0	0	0	0	0	0	0	0	0	0	1	134	70	70	133	187	4.71	2.45	3.2	1.16	88.5	42.7	11.8	24.2	1.03	19.6	27.8	59.15	7.16	6.28	2	5	25.992	0	0	0	1	0	0	0
1	76	23	65	1	0	1	0	0	0	0	0	0	0	0	0	0	2	120	80	75	145	91	4.09	0.97	1.67	1.93	77	49	13.9	43.5	1.08	41	38	66.05	5.22	4.03	1	1	21.4884	0	0	1	1	0	1	0
1	75		70.8	0	0	0	0	1	1	0	0	0	0	0	0	0	4	120	80	50	152	147	4.57	1.22	3.43	0.91	82.4	38.4	10.8	23	0.94	20.1	21.9	68.28	5.13	8.53	2	3	23.9611	0	0	1	1	0	0	0
1	78		69	1	1	1	0	1	0	0	1	0	0	0	0	0	4	142	71	92	143	86	3.6	1.49	2.58	0.8	119.3	43.2				10.8	22.1	43.84	4.97	7.38	3	5	30.4206	0	1	1	1	0	0	0
0	78		67.5	0	1	0	0	0	0	0	0	0	0	0	0	0	1	130	63	80	108	136	5.52	2.9	3.75	1.06	107.2	41.3	10	23.7	0.87	14.1	24.3	40.57	9.11	5.58	3	5	38	0	0	0	1	0	0	0
0	75		71	1	1	0	0	0	0	0	0	0	0	0	0	0	2	164	78	70	92	430	5.36	1.5	3.85	1.09	46.1	41.8	10.9	19.6	0.94	7.3	14	104.02	10.45	8.97	1	1	31	0	0	1	1	0	0	0
1	87		66.8	1	1	0	0	0	0	0	1	0	0	0	0	1	2	177	58	40	111	184	2.27	0.8	1.44	0.68	71.2	34.2	13.1	31	1.14	11.3	22.7	60.79	3.69	9.05	3	6	39.103	0	1	1	1	0	1	2
1	80	23.7	70	1	1	0	0	0	0	0	1	0	0	0	0	0	4	132	59	72	147	235	6.43	2.37	4.56	0.87	104	36.9	12.2	29.5	1.06	20	26	49.37	7.57	5.98	1	1	28	0	0	0	1	0	1	0
0	81		62.7	0	0	1	0	0	0	0	1	0	0	0	0	0	4	141	90	84	126	284	2.17	0.66	1.5	0.82	66	30.3	11.2	23.4	0.97	17.6	39	58.24	5.19	6.41	3	3	27	0	0	1	1	0	1	0
1	75	36.2	107	0	0	0	0	0	1	0	0	0	0	0	0	0	1	130	80	70	143	122	2.58	1.27	1.18	0.79	77	32.9	14.3	39.5	1.12	26	41	110.42	9.62	69.6	2	2	14	0	0	1	1	0	0	0
0	77		59.6	1	1	0	0	0	0	0	0	0	0	0	0	0	1	167	66	70	118	125	4.77	1.46	3.24	1.4	67	41	10.9	24.9	0.95	37.8	40.1	58.23	7.07	5.11	1	3	25	0	1	1	1	0	0	0
0	83		51.3	1	0	0	0	0	0	0	0	0	0	0	0	0	2	180	84	55	114	287	5.29	2.72	3.82	0.95	99.6	33.5	10.2	22	0.89	11.9	18.8	30.51	4.77	5.63	3	5	38	0	1	0	1	0	0	0
0	79		57	1	0	0	0	0	0	0	0	0	0	0	0	0	2	152	97	100	121	201	4.75	0.9	3.11	1.08	77.5	37	12.2	25.8	1.06	31.4	29.6	46.62	5.11	6.61	2	3	29	0	1	1	1	0	1	0
1	76		79	1	1	1	0	0	0	0	0	0	0	0	0	0	2	189	86	70	139	218	3.31	1.5	2.13	0.79	81.4	41.3	10.8	23.7	0.94	23.4	17.8	75.93	6.48	6.92	1	1	20	0	1	1	1	0	0	0
0	86	22.9	60	1	1	0	0	0	1	0	0	0	0	0	0	0	2	150	80	75	114	160	6.41	5.34	3.16	0.86	107	38.4	13.9	37.4	1.08	15	17	31.46	6.34	3.52	2	3	39	1	1	0	1	0	0	0
0	79	22.89	55	1	0	0	0	0	0	0	0	0	0	0	0	0	1	146	66	68	115	216	5.17	0.96	3.29	1.45	74.7	34.6	11.7	27.9	1.02	6.4	18.1	46.67	5.36	5.13	2	2	31	0	0	0	1	0	1	0
0	82		50	1	1	0	0	0	0	0	0	0	0	0	0	0	1	134	63	68	103	184	3.43	1.13	2.04	1.05	105.2	34.2	11.9	34.2	1.03	10.6	16	28.64	4.33	6.36	3	4	47	0	1	0	1	0	1	0
1	77	22.9	62.5	0	0	1	0	0	0	0	0	0	0	0	0	0	2	135	69	71	149	179	4.38	0.72	2.66	1.32	77	38.2	14.1	31.6	1.23	33	26	62.51	4.36	7.98	1	1	25	0	1	1	1	0	0	0
0	82	23.4	60	0	0	0	0	0	1	0	0	0	0	0	0	0	2	118	70	78	121	112	4.95	1.58	2.89	1	52	49.6	13.6	49.2	1.05	24	26	69.54	6.36	4.9	2	3	23	0	0	1	1	0	1	0
0	77		40	1	0	0	0	0	0	0	1	1	0	0	0	0	2	150	50	56	106	171	2.87	0.56	1.54	1.22	60.5	37	10.8	25.5	0.94	12.2	27	43.28	4.47	4.66	1	2	63	0	0	0	1	0	1	1
1	79		65	0	0	1	0	0	0	0	0	0	0	0	0	0	2	101	54	68	119	169	2.94	0.95	1.82	0.98	89.7	39.5	11.1	24.9	0.97	8.3	12.6	54.04	7.51	4.68	1	1	24	0	0	1	1	0	0	0
1	77		63	1	1	1	0	0	0	0	1	0	0	0	0	0	1	188	64	70	136	139	3.69	1.2	2.44	1.01	77.9	42.6	12.4	23.5	1.08	21	23.7	62.29	5.89	7.9	3	7	25	0	1	1	1	0	1	2
1	91	24.2	70	1	0	0	0	0	0	0	0	0	0	0	0	0	1	138	66	58	129	234	4.78	0.86	2.5	1.77	155	38.5	13.4	37.3	1.03	18	26	27.05	6.63	9.51	1	2	42	0	1	0	1	0	0	0
1	77	17.1	48	1	1	0	0	1	1	0	0	0	0	0	0	0	3	156	38	40	112	103	2.83	1.2	1.53	0.61	219	37	13.2	30.5	1.15	8	11	16.88	9.31	8.63	3	3	43	0	0	0	1	0	0	0
1	80	24	68	1	1	0	0	0	0	0	1	0	0	0	1	0	1	136	72	82	104	213	4.52	2.44	2.63	0.72	141	40.6	13.1	43.7	1	32	25	35.37	7.95	7.44	2	2	33	0	1	0	1	0	0	0
0	84		55	1	0	0	0	0	0	0	1	0	0	0	0	0	2	122	43	60	99	204	3.16	0.79	1.87	1.19	104.5	40.8	11.5	28.9	1	24.7	23.3	30.63	4.28	3.51	1	1	48	0	0	0	1	0	0	0
1	82		72.3	1	0	0	0	0	0	0	0	0	0	0	0	0	1	140	47	80	141	165	3.81	0.76	2.28	1.21	115.2	39.6	13	26.6	1.13	55.8	44.2	44.5	4.49	6.06	1	1	30	0	1	1	1	0	1	0
1	76		65.8	1	0	0	0	0	0	0	0	0	0	0	0	0	2	117	77	140	95	105	2.25	0.88	1.29	0.75	145.6	34	13	36.8	1.13	24.1	18.7	35.36	4.23	5.17	1	2	43	0	1	0	1	0	0	0
1	87	30.1	85	1	0	0	0	0	1	0	0	0	0	0	0	0	2	151	78	84	139	179	5.4	0.99	3.07	1.86	82	43.5	12.7	38.4	0.96	11	22	67.16	4.53	6.02	2	2	27	0	0	1	1	0	1	0
1	83	20.5	60	1	0	1	0	0	0	0	0	0	0	0	0	0	1	160	100	78	123	127	4.23	0.57	2.16	1.78	85	40.8	13.6	32	1.05	11	20	49.19	4.82	3.42	1	1	28	0	0	1	1	0	1	0
0	79	21.3	56	1	0	0	0	0	0	0	0	0	0	0	0	0	1	134	92	72	128	156	4.91	0.87	2.71	1.6	86	43.5	12.6	25.5	1.09	24	22	41.27	5.07	4.45	1	1	29	0	0	1	1	0	1	0
1	75	21.7	65	1	0	0	0	0	0	0	0	0	0	0	0	0	1	111	62	75	121	278	3.83	1.16	1.97	1.21	111	37.5	12	31.2	1.04	109	77	46.53	4.73	8.96	2	2	29	0	0	1	1	0	0	0
1	75	20	62	1	0	0	0	0	0	0	1	0	0	0	0	0	2	140	88	68	146	152	4.61	2.81	2.7	0.83	100	44	12.3	35.8	0.92	17	19	49.27	5.85	5.78	2	2	25	0	1	1	1	0	0	0
1	76	22.8	70	0	0	0	0	0	0	0	0	0	0	0	0	0	2	130	79	68	145	134	4.05	1.14	2.18	1.2	82	48.5	13.4	46.9	1.03	34	28	66.79	5.13	3.44	2	2	21	0	0	0	1	0	1	0
1	83	28.2	75	1	0	0	0	0	1	0	0	1	0	1	0	0	2	168	81	74	121	126	2.38	0.69	1.28	0.78	204	38.5	36	43.9	3.28	11	21	25.62	10.41	6.07	1	2	61	0	0	0	1	1	1	0
1	75		68.5	1	0	0	0	0	1	0	0	0	0	0	0	0	1	155	87	70	139	166	3.14	0.81	1.81	1.07	86.4	39.7	11.1	24.1	0.97	22	23.1	63	4.92	4.68	1	1	21	0	1	1	1	0	0	0
1	80		68	1	0	0	1	0	0	0	0	0	0	0	0	0	2	132	54	64	117	164	3.79	1	2.22	1.28	73.6	38.7	10.6	23	0.92	13.2	15.4	67.77	5.37	7.24	1		27	0	0	1	1	0	0	0
0	80		60	0	1	0	0	0	0	0	0	0	0	0	1	1	2	197	86	90	125	186	3.16	1.01	1.62	0.94	74	43.2	11.9	24.1	1.04	61	52	50.55	4.56	11.5	1	1	33	0	1	1	1	0	1	0
1	80	24.2	70	1	1	0	0	0	0	0	1	0	0	0	1	0	1	133	77	72	134	222	5.31	1.21	3.66	1.02	109	39.6	13.1	35.3	1	39	20	47.11	6.8	9.63	2	2	32	0	1	0	1	0	0	1
1	77		61	0	0	1	0	0	0	0	0	0	0	0	0	0	2	156	72	62	136	193	4.84	1.36	3.25	0.85	80.1	37.2	11.8	24.9	1.03	10.7	16.6	58.65	7.4	7.26	2	3	25	0	0	1	1	0	0	0
0	83	30.2	70	1	1	1	0	0	0	0	0	0	0	0	1	0	2	126	86	76	125	345	2.86	1.24	1.21	1.29	84	45.9	13.5	40.3	1.04	11	14	49.36	6.72	8.35	1	2	32	0	1	1	1	0	0	0
1	90	21.2	65	0	0	0	0	0	1	0	0	0	0	0	0	0	1	125	68	70	115	312	3.82	0.95	2.73	0.84	77	35.3	14.7	40.1	1.16	15	11	51.6	4.41	5.24	2	3	35	0	0	0	1	0	1	0
0	76	23.4	60	1	1	0	0	0	0	0	0	0	0	0	0	0	2	150	76	63	126	187	6.37	2.08	4.03	1.58	77	45.6	12.4	40.6	0.93	41	38	51.82	5.49	5.38	1	2	25	0	0	1	1	0	1	0
1	78	25	72	0	0	0	0	0	0	0	0	0	0	0	0	0	2	110	70	80	163	183	3.57	1.57	1.96	1.1	87	43.5	11.2	28.7		50	37	62.73	5.42	6.17	2	2	24	0	0	1	1	0	0	0
1	82		67	1	1	0	1	0	0	0	0	0	1	0	0	0	1	134	62	80	141	113	5.72	2.42	3.44	1.42	62.1	42	10.6	24	0.92	30.9	31.4	76.5	7.59	5.85	2	4	22	0	1	1	1	0	1	0
0	78		44.7	0	0	0	0	0	0	0	1	0	0	0	0	1	1	159	62	52	118	163	3.28	1.13	1.96	0.99	49.6	38	11.9	27.3	1.03	28	29.5	58.06	5.69	4.66	1	4	25	0	0	1	1	0	1	0
1	82		49.6	1	0	1	0	0	0	0	1	0	0	0	0	0	2	121	64	62	123	149	3.61	0.88	2.22	1.07	70.4	35.6	11.9	31.1	1.03	13.9	18.2	49.96	3.97	4.61	3	5	28	0	0	0	1	0	0	0
0	77		39.2	1	0	0	1	0	0	0	0	0	0	0	0	0	1	137	56	50	116	119	3.43	0.65	1.98	1.19	59	40.6	11.7	25.5	1.02	19	29.9	43.5	4.64	3.77	2	2	30	0	1	1	1	0	0	0
1	83		69	1	1	1	0	0	1	0	1	0	0	0	0	0	2	133	70	90	135	80	3.91	1.57	2.53	0.88	158.1	42.4	12.4	25	1.08	35.4	37.1	30.41	5.4	5.11	1	1	33	0	0	0	1	0	1	0
1	86		72	1	0	1	0	0	1	0	0	0	0	0	0	0	2	153	72	80	132	82		1.14	2.05	0.82	84.9	37.1				22.2	23.6	55.98	5.9	10.92	2	2	34	0	0	0	1	0	0	0
0	76	15.6	40	1	0	0	0	0	0	0	0	0	0	0	0	0	2	138	90	85	135	139	5.7	0.92	3.32	1.7	59	41	12.7	37.3	0.96	18	30	45.09	5.33	4.4	1	1	26	0	0	1	1	0	0	0
1	76	19.72	57	1	0	1	0	0	0	0	0	0	0	0	0	0	2	112	71	76	118	119	4.62	0.68	2.65	1.54	81.2	36.1	12.8	33.4	1.12	17.8	25	54.92	4.39	3.24	1	2	25	0	1	1	1	0	0	0
1	76	24.2	70	0	0	1	0	0	0	0	0	0	0	0	0	0	4	74	50	49	121	250	4.44	1.04	2.71	1.08	71	37.7	12.9	39.7	1.17	40	100	77.14	8.31	15.82	1	1	29	0	0	0	1	0	0	0
1	77		58	1	0	1	0	0	1	0	0	0	0	0	0	0	2	120	70	74	111	163	3.4	1.14	2.19	0.79	866.3	40.1	13	30.3	1.13	12.2	15.2	5.16	6.15	6.98	1	1	45	0	0	1	1	0	1	0
0	84	23.42	57	1	0	0	0	0	0	0	0	0	0	0	0	0	2	138	70	74	112	252	3.42	1.37	2.04	0.96	61	37.4	11.5	25.9	1	12	20.1	54.37	5.28	8.08	3	2	37	0	1	1	1	0	0	1
1	76	26.8	82	1	1	1	0	1	1	0	0	0	0	0	0	0	2	133	72	78	150	150	4.05	1.37	2.45	1.05	87	40.4	14.8	43.2	1.17	11	15	73.74	4.06	4.71	1	2	19	0	0	1	1	0	0	0
0	80	22.9	60	1	0	0	0	0	0	0	0	0	0	0	1	1	1	100	65	70	124	213	4.15	1.06	2.64	0.87	174	37.2	32.9	42.9	2.86	37	22	21.5		6.69	1	1	36	0	0	0	1	0	0	0
0	81	22.6	60	1	1	0	0	0	0	0	0	0	0	0	0	0	4	140	70	72	141	187					55	49.9	12	24.5	1.04	28	27	66.88	10.04	5.42	1	1	23	0	0	1	1	0	1	0
1	75	24.8	70	1	0	0	0	0	0	0	0	0	0	0	0	0	2	130	86	55	146	241	2.78	1.05	1.36	1	93	47.2	14.2	38	1.11	20	24	59.81	4.42	4.5	3	2	22	0	0	0	1	0	0	0
1	79	16.9	60	1	0	0	0	0	0	0	0	0	0	0	0	0	2	156	78	60	118	207	6.04	1.95	4.16	0.74	131		12.6	36.1	0.95	13	14	34.16	4.8	3.81	2	2	32	0	1	0	1	0	0	0
1	75	22.6	72	1	0	1	0	0	1	0	0	0	0	0	0	0	4	114	80	70	156	235	4.78	3.43	2.74	0.81	108	34.4	13		0.99	20	27	52.97	7.15	5.85	2	2	25	0	1	0	1	0	0	0
1	85	19.9	69	1	0	1	0	0	0	0	0	0	0	0	0	0	2	132	74	78	115	193	4.07	0.82	2.22	1.11	216	68.3				76	410	21.48		10.62	1	1	46	0	0	0	1	0	0	0
0	75	19.7	68	1	0	0	0	0	0	0	0	0	0	0	0	0	2	143	76	87	137	205					65					11	23	70.66		7.65	1	1	19	0	0	0	1	0	0	0
1	76	23.8	87	0	0	0	0	0	0	0	0	0	0	0	0	0	2	132	76	87	165	106					76					26	20	89.56	6.45	9.54	1	1	20	0	0	0	1	0	0	0
1	80	21	87	1	0	0	0	0	0	0	0	0	0	0	0	0	2	130	85	80	126	126	1.14	2.92	1.29	1.24	86		13		0.99	32	29	74.2		3.62	1	1	21	0	0	0	1	0	0	0
0	77	16.9	68	1	1	0	0	0	0	0	0	0	0	0	0	0	2	126	72	72	94	108	2.62	1.74	1.33	0.76	107		17.4	25.7		24	24	41.6		7.24	1	1	42	0	0	0	1	0	0	0
1	88	22.8	70	0	1	0	0	0	0	0	0	0	0	0	0	0	2	138	78	59	139	246	5.34	2.36	3.14	1.03	79		13.9		1.08	25	29	56.33	9.02	8.01	1	1	32	0	1	0	1	0	0	0
0	75	21.7	65	0	1	0	0	0	0	0	0	0	0	0	0	0	4	126	81	84	136	136	3.2	4.32	3.2	2.21	98	32.8	12	25	0.99	12	16	44.8		9.69	1	1	31	0	0	0	1	0	0	0
0	83	16.9	60	0	0	0	0	0	0	0	0	0	0	0	0	1	1	121	78	80	144	205					78							45.56		6.71	1	1	31	0	0	1	1	0	1	0
1	85	23.8	70	1	1	1	0	1	1	0	0	0	0	0	0	0	2	110	70	68	125	113					75							62.75		10.64	1	1	32	0	0	1	1	0	1	0
1	76	23.8	70	1	0	0	0	0	0	0	0	0	0	0	0	0	3	140	92	74	155	221	4.95	0.69	3.09	1.34	47	42.5	12.1	28.1	1.05	21	32	116.53		13.61	1	1	21	1	1	1	1	0	0	0
1	75	24.2	70	1	0	1	0	0	0	0	0	0	0	1	0	0	3	145	80	80	139	211	3.93	2.93	2.24	0.59	79	38	13.2	29.7	1.15	71	282	70.41	6.16	12.48	2	3	27	0	0	0	1	0	0	0
0	85	26	68	1	0	0	0	0	0	0	0	0	0	0	0	0	4	130	70	78	88	237	2.95	0.68	1.58	1.16	196	44.3	12.2	31.1	1.03	10	18	19.83	3.6	5.19	2	2	52	0	0	0	0	0	1	2
1	76	19.1	50	0	0	1	0	0	0	0	0	0	0	0	0	1	1	110	63	138	126	117	4.42	1.2	2.17	1.4	80	36.6	13.2	46.7	1.01	38	40	48.9	4.88	4.71	1	1	25	0	0	1	1	0	0	0
1	88	23.4	70	1	1	0	0	0	0	0	1	0	0	0	0	0	3	132	85	80	118	178	3.15	1.09	1.18	1.34	86	34.9	14.8	41.4	1.29	31	44	51.74	4.47	5.81	1	2	32	0	0	1	1	0	1	0
1	81	20.6	54	1	0	0	0	0	0	0	0	0	0	0	0	0	1	130	50	80	139	227	3.7	0.99	1.91	1.27	78	36	13.4	36.3	1.17	30	21	49.93	7.84	5.02	2	2	27	0	0	0	1	0	0	0
0	76	23.1	50	0	1	0	0	0	0	0	0	0	0	0	1	0	4	102	60	120	104	325	3.78	0.97	2.2	1	107	37.8	13.7	27.3	1.19	33	53	31.08	11.25	8.69	1	1	45	0	0	0	1	0	0	0
1	77	20	60	1	0	1	0	0	0	0	0	0	0	0	0	0	2	125	72	90	145	213	2.98	0.51	1.24	1.46	70	37.3	13.2	35.2	1.01	21	8	66.01	4.69	9.19	1	1	26	0	0	1	0	0	0	0
1	77	26	65	0	0	0	0	0	0	0	0	0	0	0	0	0	4	168	97	78	139	205	5.17	1.15	3.75	1.14	72	46.1	13.4	28.3	1.17	14	11	69.53	6.59	5.08	2	2	21	0	0	0	1	0	1	0
1	91	23.5	68	0	0	1	0	0	0	0	0	0	0	0	0	0	3	93	50	93	134	170	4.63	0.92	2.28	1.77	115	35.4	12.2	22.6	1.06	26	26	35.42	9.23	6.95	1	1	37	0	0	0	0	0	0	0
1	84	24.5	75	0	1	0	0	0	0	0	0	0	0	0	0	0	4	92	60	63	139	112	5.35	0.45	3.76	1.3	66	35.6	12.3	28	1.07	32	42	77.8	8.97	7.68	1	2	24	0	0	1	1	0	1	0
0	80	22.9	55	1	1	0	0	0	1	0	0	0	0	0	0	0	1	110	70	80	155	174	5.99	2.76	3.88	1.08	48	48.5	11	27.7	0.96	24	21	71.44	8.3	6.1	3	3	22	0	1	1	1	0	0	0
1	76	25.3	73	1	1	1	0	0	0	0	0	0	0	0	0	0	2	130	80	76	136	183	5.46	1.86	3.34	1.21	84	45.9	12.4	28.2	1.08	12	13	67.99	8.79	8.15	1	2	24	0	1	0	1	0	1	0
1	90	21	65	0	0	0	0	0	1	0	0	0	0	0	0	0	1	125	75	62	115	312	3.82	0.95	2.73		77	35.3	14.7	40.1	1.16	15	11	51.6	4.41	5.24	3	3	35	0	0	0	1	0	0	0
1	85	23.7	70	1	1	0	0	0	0	0	1	0	0	0	0	0	2	110	70	76	122	197	5.01	1.19	3.09	1.49	78	30.7	12.6	32.35	1.09	23	21	60.34	10.85	4.9	1	3	27	0	0	0	1	0	0	0
1	76	20.2	58.5	1	1	1	0	0	0	0	0	0	0	0	0	0	3	127	78	70	136	171					78	35.9	13.8	32.5	1.19	34	126	58.68	7.55	13.85	1	2	32	0	0	1	1	0	1	0
1	77	22	65	1	0	0	0	0	1	0	0	0	0	0	0	0	2	139	90	78	129	200	4.48	2.54	2.63	0.8	138	46	12.8	38.7	0.97	8	13	36.28	4.96	7.23	1	2	31	0	1	1	1	0	1	0
0	76	25.9	60	1	0	0	0	0	0	0	0	0	0	0	0	0	4	119	67	72	108	223	6.55	1.33	4.88	1.19	72	40.2	12.5	24.2	1.09	29	26	55.42	6.5	7.76	1	1	35	0	1	0	0	0	0	0
0	80	24.9	60	0	0	0	0	0	0	0	1	0	0	0	0	0	2	130	65	68	125	192	4.76	1.36	2.48	1.66	84	46.9	12.9	31.7	1.11	113	25	44.53	4.95	5.36	1	1	29	0	0	0	1	0	0	0
1	86	23	67	0	0	1	0	0	0	0	0	0	0	0	0	0	4	170	73	65	118	156	5.27	0.91	3.55	1.28	64	34.8	14.3	28.9	1.25	21	30	69.11		4.78	1	1	26	1	0	0	1	0	0	2
1	77	27.7	90	1	1	0	0	0	0	0	0	0	0	0	0	0	2	140	80	75	120	145	5.5	2.38	3.08	1.21	106	46.5	11.4	23.4	0.99	35	32	65.39	7.36	5.81	2	3	22	1	0	0	0	0	0	0
1	75	20	55	1	0	1	0	0	0	0	0	0	0	0	0	0	4	119	78	81	150	164	3.98	1.48	2.52	0.82	83	39.2	12.9	34.4	1.13	30	31	52.66	5.16	8.05	1	1	27	0	1	0	1	0	1	0
0	75	23	56	1	0	0	0	0	0	0	0	0	0	0	0	1	2	135	65	78	109	187	3.21	1.14	1.66	1.14	90	44.5	13.2	26.7	1.15	54	40	42.03		7.05	1	1	37	0	1	0	0	0	0	0
1	78	26.3	78	1	0	0	0	0	0	0	0	0	0	0	0	0	2	131	78	80	134	202	2.32	1.72	0.8	0.82	81	46.3	14	29.7	1.23	34	24	72.99	6.52	6.56	1	1	22	0	0	1	0	0	0	0
1	80	23	69	1	0	1	0	1	1	0	0	0	0	0	0	1	2	137	73	72	137	302	4.36	1.38	2.86	1.2	68	43.1	12	31.4	1.05	71	31	74.43	5.74	11.67	3	5	27	0	0	1	1	0	0	0
1	75	26.3	76	1	0	0	0	0	1	0	0	0	0	0	0	0	1	125	70	73	146	135	3.56	0.73	1.9	1.26	91	39.3	14.1	36.9	1.09	89	32	66.36		4.43	2	2	20	0	1	1	1	0	0	0
0	84	16.5	44	1	0	0	0	0	0	0	0	0	0	0	0	0	2	127	86	66	94	257	3.55	2.51	1.54	0.97	49	46.8	12.5	31.7	1.09	120	91	52.25	5.15	9.18	1	1	47	0	1	1	1	0	0	0
1	76	21	50	1	1	0	0	0	0	0	0	0	0	0	0	0	4	169	100	95	146	182	2.67	1.57	1.17	0.84	87	44.9	11.9	26.4	1.04	37	38	44.97	9.61	9.17	1	1	30	1	1	1	0	0	1	0
0	75	20	45	1	0	0	0	0	0	0	0	0	0	0	0	0	2	144	75	75	121	221	5.97	2.96	3.59	1.55	84	44	11.8	32.7	0.87	13	13	36.18	5.19	4.58	1	1	28	0	1	0	1	0	0	0
0	83	23.9	65	1	0	0	0	0	1	0	0	0	0	0	0	0	1	158	80	76	131		4.08	1.38	2.39	1.27	51	34.1	13	28.2	1.14	27	32	75.49	5.23	7.28	1	1	24	0	1	0	1	0	0	0
1	79	21.3	56	0	0	0	0	0	0	0	0	0	0	0	0	0	1	140	80	80	137	290	4.22	0.76	2.49	1.31	86	41.6	13.2	44.3	1.01	11	19	48.56	5.81	9.29	1	1	31	0	0	1	1	0	0	0
1	79	22	60	0	0	0	0	0	0	0	0	0	0	0	0	0	2	100	65	70	139	186	3.31	0.92	1.63	1.18	72	40.6	13	27.4	1.14	16	25	62.14	5.01	4.42	1	1	23	0	0	0	1	0	0	0
0	75	23.4	60	0	0	0	0	0	0	0	0	0	0	0	0	0	2	137	80	78	141	162					65		14.1	31.1	1.22			62.35		9.9	1	1	26	1	0	0	1	0	1	0
0	77	23	65	0	1	0	0	0	0	0	0	0	0	0	0	0	2	115	51	62	113	129	3.72	1.22	2.21	1.01	209	38.3	12.8	42.6	0.97	28	17	20.36		6.23	1	1	39	0	0	0	1	0	1	0
1	84	24	70	1	0	0	0	0	1	0	0	0	0	0	0	0	3	130	62	76	123	260	4.03	1.61	2.65	0.7	106	37	13.1	28.1	1.15	13	13	45.21		11.62	3	2	37	0	0	0	0	0	0	0
0	77	25	65	1	0	0	0	0	0	0	1	0	0	0	0	0	3	169	89	80	126	291					63	40.7	12.4	26.2	1.12	31	110	67.54	5.39	8.59	1	1	25	0	0	0	1	0	1	0
0	81	19.7	50	1	0	1	0	0	0	0	0	0	0	0	0	0	2	160	70	61	100	204	4.52	0.73	2.44	1.62	66	38.8	14.4	33.2	1.26	12	16	46.45	5.26	4.67	2	2	43	0	1	0	1	0	0	0
1	84	26	72	1	1	1	0	1	1	0	0	0	0	0	0	0	2	148	84	70	146	212	4.22	1.54	2.64	0.89	84	40	12.9	33.8	0.98	33	18	58.68	9.6	5.37	2	4	27	0	0	1	1	0	1	0
1	76	23.5	72	1	0	0	0	1	0	0	0	0	0	0	0	0	3	119	75	70	130	104	3.19	1.12	1.68	0.93	182	43.9	14.7	31.4	1.29	14	16	30.95	5.46	7.06	1	2	32	0	0	1	1	0	1	0
1	87	22	64	1	0	0	0	0	0	0	0	0	1	0	0	0	1	134	79	75	124	210	3.82	1.09	2.04	1.32	98	42.1	11.9	32.4	1.04	8	16	42.31	5.04	6	1	1	59	0	1	1	0	0	0	1
0	80	23.4	60	0	1	0	0	0	0	0	0	0	0	0	0	0	2	120	70	70	124	202	4.44	0.82	2.42	1.42	63	42.4	12.3	31.8	1.07	28	20	59.38	6.51	5.94	2	2	25	0	0	0	1	0	0	0
0	83	25.5	61.5	1	0	0	0	0	0	0	0	0	1	0	0	0	2	130	82	80	120	310	4.36	1.19	2.41	1.38	50	36.2	13.1	28.4	1.15	20	21	72.85	6.9	7.43	2	3	51	0	0	0	1	0	0	0
0	80	20	60	1	0	0	0	0	0	0	1	0	0	0	0	0	2	156	72	81	142	132	5.1	2.44	3.24	1.14	106	46.3	14.3	25.9	1.25	17	22	35.29	6.41	9.86	3	1	36	0	0	0	1	0	0	0
1	81	28.7	88	1	0	1	0	0	0	0	0	0	0	0	0	1	2	130	80	70	116	141	3.92	0.62	2.51	1.04	69	39.2	16.1	30.7	1.38	17	35	91.99	4.92	5.38	1	1	20	0	0	0	1	0	1	0
1	77	24.2	70	1	1	0	0	0	1	0	0	0	1	0	0	0	2	150	90	96	153	126	3.44	0.79	1.77	1	88	41.4	13.8	27.1	1.19	44	79	61.26	12.09	10.86	1	3	54	0	1	1	1	0	1	0
0	81	20.4	49	0	0	0	0	0	0	0	0	0	0	0	0	0	3	128	74	62	127	201	5.51	1.14	3.39	1.62	64	41.6	14.2	33.2	1.23	29	179	46.94	5.66	7.42	1	2	31	0	0	0	1	0	1	0
1	78	23	70	1	1	0	0	0	0	0	1	0	0	0	0	0	4	156	86	64	112	113	3.9	2.37	1.73	0.85	118	34.9	13.8	43.1	1.07	38	25	44.96		5.74	1	1	34	0	0	1	1	0	0	0
0	76	23	59	1	1	0	0	0	0	0	0	0	0	0	0	0	4	128	67	80	143	293	5.06	1.64	3.25	1.14	50	47.1	12.8	39.3	0.97	23	26	78.47	6.3	6.36	1	2	19	0	0	0	0	0	1	0
1	81		82	1	0	1	0	0	1	0	0	0	0	0	0	1	2	160	76	80	132	109	2.71	0.95	1.44	1.02	105.4	43.1	14.1	46.4	1.22	43.1	34.7	56.11	4.73	5.43	2	3	26	0	1	1	1	0	1	0
0	79	23.4	60	1	1	0	0	0	0	0	0	0	0	0	0	0	2	134	74	78	112	294	3.74	1.49	1.94	1.21	75	44.5	13	24.1	1.14	34	26	50.71	4.9	5.55	1	1	33	0	0	1	1	0	0	0
1	90		60	1	1	1	0	0	0	0	0	0	0	0	0	0	2	121	60	78	130	103	3.14	0.64	1.91	0.95	84.7	37.4	11.9	28.2	1.03	20	24.3	43.3	3.99	6.39	1	3	35	0	1	1	1	0	1	0
0	78	25.2	72	1	0	0	0	0	0	0	0	0	0	0	0	0	2	136	70	75	91	182	8.51	1.89	5.79	1.26	81	40.5	13	39.2	0.99	9	12	57.27	4.83	4.1	1	1	39	0	0	0	1	0	1	0
1	77	24.6	70	1	0	0	0	0	0	0	0	0	0	0	1	0	4	130	90	102	122	211	2.93	1.47	1.31	0.96	203	35	12.7	36.7	1.22	75	57	26.56	4.98	8.54	1	2	35	0	0	0	1	0	1	0
1	82	19.8	60	1	0	0	0	0	1	0	1	0	0	0	0	0	1	130	80	74	148	99	7.2	0.83	4.62	2.09	78	44.9	12.8	32.6	1.12	53	42	54.54		3.74	2	2	27	0	1	1	1	0	0	0
0	84	20	60	0	0	1	0	1	1	0	1	0	0	0	0	0	2	142	86	66	135	156	3.94	1.32	1.86	1.4	82	41.2	12.6	28.6	1.1	13	21	42.58	5.96	7.04	3	1	33	0	0	0	1	0	1	0
1	77		65	0	0	0	0	0	0	0	0	0	0	0	0	1	2	152	94	80	132	175	5.36	0.92	3	1.88	86.6	41.7	11.7	23	1.02	19.8	28.2	57.81	4.94	5.59	1	1	24	0	1	0	1	0	1	0
0	82	23	58	1	1	0	0	0	0	0	0	0	0	0	0	0	3	178	76	75	163	345	4.71	1.06	2.97	1.27	75	39.4	12.7	28.5	1.11	25	26	46.61	6.3	24.51	1	1	44	0	0	1	1	0	1	2
1	75		76	0	0	1	0	0	0	0	0	0	0	0	0	0	1	139	67	56	146	256	6.83	1.07	4.45	1.48	67.3	43.3	11.1	30.6	0.97	11.5	20.8	89.73	5	5.94	1	2	15	1	0	0	1	0	0	0
0	78		84	1	0	0	0	0	0	0	0	0	0	0	0	0	2	131	90	71	149	340	3.07	1.51	1.78	0.91	55.1	36.1	10.6	25.7	0.92	15.2	17	98.22	4.81	13.93	3	4	23	0	0	0	1	0	1	0
0	75	19.7	46	1	0	0	0	0	0	0	0	0	0	0	0	0	1	138	90	90	105	106	2.65	0.71	1	1.28	63	38	13.8	41.7	1.07	11	16	49.32	4	3	2	2	36	0	0	0	1	0	0	0
1	77	25.7	76	1	1	0	0	0	0	0	0	0	0	0	0	1	1	120	80	78	140	193	3.16	0.56	1.56	1.1	63	43.7	12.3	28.5	1.07	27	20	92.91	7.6	6.3	1		16	0	0	0	1	0	0	0
1	82	23.5	68	1	0	1	0	0	1	0	0	0	0	0	0	1	2	168	76	98	130	125					203	40.6				35	42	23.75		6.64	1	1	36	0	0	1	1	1	1	0
1	75	25	75	1	0	0	0	0	0	0	0	0	0	0	0	0	2	115	74	85	127	185	4.04	1.38	2.34	0.96	121	31.3	14.3	32.5	1.25	24	22	49.25		11.7	1	1	32	0	1	1	1	0	1	0
0	75	23.7	57	0	0	0	0	0	0	0	0	0	0	0	0	0	3	125	71	76	126	356	4.75	1.11	2.59	1.44	56	40.3	14.3	45	1.12	10	18	68.75	4.78	8.95	1	2	24	0	0	0	1	0	0	1
1	88	23.1	70	1	1	0	0	1	1	0	0	0	0	0	0	0	4	72	36	72	115	152					104	36.5	12.6	26.1	1.1	32	61	42.79	7.38	6.65	2	3	38	0	0	1	1	0	1	1
1	76	23	65	1	0	1	0	0	0	0	0	0	0	0	0	0	2	131	75	81	121	168	4.26	0.94	2.75	1.14	87	37	14.4	41.2	1.13	22	39	58.45		5.43	2	3	23	0	0	1	1	0	0	2
1	76	29.4	85	1	0	0	0	0	0	0	0	0	0	0	0	0	2	138	86	86	144	180	5.29	1.43	3.45	1.1	102	40.2	13.8	46.8	1.07	17	21	65.2	5.17	6.84	1	3	23	0	0	1	1	0	0	0
1	85		52	0	0	0	0	0	0	0	1	0	0	0	0	1	1	134	73	106	152	127	4.33	0.76	2.71	1.38	215.8	42.5	40.7	35.8	3.45	47.6	47.5	16.2	8.07	5.07	1	1	38	0	0	1	1	1	0	0
1	82	24.2	70	0	0	0	0	0	0	0	1	0	0	0	0	0	4	85	60	65	148	198	2.99	1.7	1.33	0.79	114	33.5	14	39.8	1.21	32	22	43.54	5.08	5.39	1	1	30	0	0	0	1	0	1	0
1	78	24.3	72	0	0	0	0	0	1	0	0	0	0	0	0	0	2	130	82	80	170	145	4.46	1.11	2.95	1	75	45	12.9	32.3	1.13	14	18	72.76	6.86	11.5	1	1	27	0	0	0	1	0	1	0
0	79	22	65	1	0	0	0	0	0	0	0	0	0	0	0	0	2	110	70	72	125	169	3.12	1.04	1.69	1.01	54	36.9	13.4	28.3	1.17	36	41	76.3		7.64	3	1	22	1	1	1	1	0	0	2
1	78	25	70	1	0	0	0	0	0	0	0	0	0	0	0	0	2	154	59	64	137	182	2.86	1.4	1.18	0.98	63	33				39	44	84.22	7.18	6.28	2	2	18	0	0	0	1	0	0	0
1	77	24	72	1	0	1	0	0	0	0	0	0	1	0	0	0	3	120	90	70	135	123	4.38	1.2	3.09	0.79	88	40.1	12.6	26.9	1.1	26	27	63.01	7.12	8.46	1	1	51	1	0	0	1	0	0	1
1	79	23.7	70	1	0	1	0	0	0	0	0	0	0	0	0	0	3	130	80	93	113	193	4.01	1.34	2.24	1.09	199	36.5	15.3	48.2	1.22	15	30	26.23	5.58	10.8	1	2	43	0	1	1	1	0	0	0
1	77	18.3	50	0	0	1	0	0	0	0	0	0	0	0	0	0	4	107	80	66	123	231	4.26	0.67	2.12	1.4	77	36.6	14	52.4	1.22	21	35	50.01	7.22	12.5	1	1	28	0	0	1	1	0	1	0
1	75	24.7	74	1	0	1	0	0	0	0	0	0	0	0	0	1	2	145	68	90	132	203	3.34	1.9	1.94	0.56	104	42.7	12.2	37.4	1.06	27	25	56.54	5.16	9.13	1	1	27	0	1	1	1	0	1	0
0	78	26.7	70	1	1	0	0	0	0	0	0	0	0	0	0	0	1	138	90	75	141	235	4.57	1.99	2.55	1.28	52	40.6	13.6	37.2	1.05	11	15	86.73	7.11	8.32	1	3	20	0	0	1	1	0	1	0
1	78	22.1	70	1	0	1	0	0	0	0	0	0	0	0	0	0	2	130	70	78	84	376	3.74	1.27	1.87	1.02	73	36.4	12.7	39.2	0.96	31	33	72.68	4.56	10.76	2	2	41	0	1	1	1	0	0	0
1	77	24.8	70	0	0	1	0	0	0	0	0	0	0	0	0	0	4	114	65	76	145	154	3.6	1.7	2.17	0.58	78	46.1	12.6	30.2	1.1	22	21	69.12	9.8	8.16	1	1	24	0	0	1	1	0	1	0
1	77	23.3	70	1	0	1	0	0	0	0	0	0	0	0	0	0	4	111	63	79	139	149					92	35.2	13.3	27.5	1.16	222	454	58.6	4.69	9.25	1	1	28	1	1	1	1	0	1	0
1	75	28.3	82	1	0	1	0	0	0	0	0	0	0	0	0	0	1	132	71	70	129	86	4.93	2.11	3.16	0.79	54	42.1	13.1	29.5	1.15	31	28	120.66	8.62	3.88	1	1	12	0	0	0	1	0	0	0
1	76	22.8	70	1	1	1	0	0	1	0	0	0	0	0	1	0	2	141	81	90	151	123	5.56	1.48	3.57	1.04	90	43.3	12.1	27.4	1.05	17	27	60.85	7.92	8.32	2	4	26	0	1	1	1	0	1	0
1	90	25	65	1	0	0	0	0	0	0	1	0	0	0	0	0	4	126	76	79	152	122	4.57	1	2.76	1.3	89	41.9	15.5	33.8	1.36	24	35	44.64	5	10.38	1	2	37	1	1	1	1	0	1	1
0	75	24.8	62	1	0	0	0	0	0	0	0	0	0	0	1	1	3	135	84	94	137	205					57	36	12.3	29.3	1.07	22	18	73.47		7.62	2	2	21	0	1	1	1	0	1	0
1	79	22.7	62	0	0	0	0	0	0	0	1	0	0	0	0	1	2	130	80	77	154	75	4.37	1	2.07	1.54	76	40.8	13	41.6	1.14	45	54	60.84	4.24	7.97	1	1	27	0	0	1	1	0	0	0
1	90	22.8	66	0	0	1	0	0	0	0	0	0	0	0	0	0	3	104	76	68	127	123					82	35.3	13.4	38.2	1.17	21	29	49.2	5.28	5.43	1	1	32	0	0	1	1	0	1	0
1	76	25.5	71	1	0	1	0	0	0	0	0	0	0	0	0	0	2	153	78	60	127	191					70	41.3	13.5	31.8	1.18	27	18	79.36	4.31	5.24	2	3	18	0	1	0	1	0	1	0
0	79	23.2	60	1	1	0	0	0	0	0	0	0	0	0	1	0	3	151	75	80	145	167					76	37.4	14.9	45.3	1.18	19	53	50.04		7.37	1	1	29	0	1	1	1	0	1	0
1	77	24.1	70	1	1	0	0	0	1	0	0	0	0	0	0	0	2	168	80	64	156	92	4.7	1.71	2.96	1.13	101	47.7	13.3	30.8	1.15	14	11	53.38	6.22	10.1	2	4	30	0	1	0	1	0	1	0
0	81	23	62	1	1	1	0	0	0	0	1	0	0	1	0	0	1	130	80	80	107	203	4.3	1.7	2.22	0.99	73	31.4	12.7	30.5	0.96	15	17	52.07	13.29	7.2	1	1	39	0	1	0	1	0	1	0
1	75	25	75	1	0	0	0	0	0	0	0	0	0	0	0	0	3	167	86	105	123	191					266	33.1	13.6	37.7	1.05	22	19	22.4	4.67	15.26	3	3	42	0	0	0	1	0	0	0
1	77	24	68	1	0	0	0	0	0	0	0	0	0	0	0	0	1	150	75	60	133	110	5.05	0.64	1.8	0.64	72	44	13.6	40.9	1.05	16	20	72.74		6.7	3	3	20	0	1	0	1	0	0	0
0	78	30.7	71	1	1	0	0	0	0	0	1	0	0	0	0	0	1	154	90	60	137	192	4.35	1.24	2.74	1.07	76	39.6	12.5	38	0.94	21	19	60.19	6.3	5.2	1	1	24	0	0	1	1	0	1	0
0	76	23	61	1	0	0	0	0	0	0	0	0	0	0	0	0	2	122	77	63	108	103	3.25	0.78	1.48	1.29	75	44.3	14.3	51.6	1.12	14	23	54.09	4.11	2.6	1	1	33	0	1	1	1	0	0	0
0	79	20.9	47	1	0	0	0	1	0	0	0	0	0	0	0	0	2	157	86	83	128	248	5.55	0.65	3.1	1.5	83	43.5	12.3	31.4	0.92	17	54	35.89		9.72	2	2	24	0	1	1	1	0	1	2
1	81	23.3	62	0	0	1	0	1	1	0	0	0	0	0	0	0	1	120	65	80	140	253					70	52.9	12.8	35	1.12	37	31	63.88	4.45	6.98	1	2	26	0	0	1	1	0	1	0
0	88	28.4	70	1	0	0	0	0	0	0	0	0	0	0	0	0	2	173	86	60	137	207	3.83	1.68	1.67	1.39	67	43.1	13.8	38.3	1.06	14	15	56.45	5.54	8.32	1	1	32	0	0	1	1	0	0	0
0	77	23.4	60	1	0	0	0	0	0	0	0	0	0	0	0	0	4	118	80	82	123	125	4	1.07	2.1	1.23	66	45	12.4	27.6	1.08	41	230	59.51	6.44	5.16	1	2	23	0	0	1	1	0	1	0
1	82	24.6	71	1	0	0	0	0	1	0	1	0	0	0	0	0	2	130	80	72	127	118	2.25	1.28	1.02	0.7	108	42.7	14.6	37.5	1.15	12	18	46.61	4.56	6.6	1	1	30	0	0	0	1	0	1	0
0	77	18.8	50	1	1	1	0	0	0	0	0	0	0	0	0	0	4	125	90	64	137	71	2.74	1.52	1.38	0.61	51	44.9	11.8	32.4	1.03	104	109	64.18	5.44	3.71	1	2	22	1	1	1	1	0	0	0
1	78	22.9	64	1	0	0	0	0	0	0	1	0	0	0	0	0	2	156	83	64	134	156	3.39	1.07	1.89	0.98	87	38.9	14.2	40.7	1.11	14	18	55.76	4.6	7.62	1	1	27	0	0	1	1	0	0	0
1	76	20.8	60	1	0	0	0	0	0	0	0	0	0	0	0	0	4	114	70	74	122	178	5.55	1.12	4.03	1.13	71	41.2	13.2	27.2	1.15	62	233	66.12		5.97	1	2	22	0	1	0	1	0	1	1
1	76	26	70	1	0	1	0	0	0	0	0	0	1	0	0	0	3	118	80	120	134	240	5.45	0.95	3.37	1.34	80	31.8				39	38	68.46	6.75	11.11	3	2	52	0	0	1	1	0	0	0
1	80	25	70	1	0	1	0	0	0	0	0	0	0	0	0	0	1	110	60	76	123	121	3.43	2.06	2.09	0.72	110	40.1	12.5	32.5	1.09	19	25	46.68	5.22	5.33	1	1	28	0	0	1	1	0	1	0
1	77	23.7	70	1	0	1	0	0	0	0	0	0	0	0	0	0	2	170	75	60	145	177	4.89	1.26	3.16	1.03	109	41	12.3	37.8	0.92	5	11	49.46	5.99	6.09	2	2	27	0	1	0	1	0	0	0
1	86	26.1	80	0	0	1	0	0	0	0	0	0	0	0	0	1	3	126	70	64	135	201	4	1.12	2.02	1.22	77	37.6	12.6	31.2	1.1	38	155	68.59	7.77	9.41	2	2	29	0	0	1	1	0	1	0
0	75	22.3	55	1	0	0	0	0	0	0	0	0	0	0	0	0	1	120	80	72	130	240	5.06	1.98	2.78	1.4	64	47.1	13.2	34.6	1.01	24	20	58.04	6.28	5.2	1	2	23	0	1	1	1	0	0	0
1	82	25	70	1	0	0	0	0	0	0	0	0	0	0	0	0	1	120	70	68	158	174	2.91	1.08	1.52	0.93	171	50.7	15	44.9	1.19	15	15	29.03	4.6	7.88	3	2	36	0	0	1	1	0	1	0
0	79	22.1	51	0	0	1	0	0	0	0	0	0	0	0	0	1	2	126	77	75	122	154	4.15	1.77	2.4	0.99	73	38.9	13.5	42.8	1.04	12	14	44.28	4.49	6.78	2	2	30	1	0	0	1	0	0	0
0	88	25.4	65	1	1	0	0	0	0	0	1	0	0	0	0	0	1	150	75	75	110	267	3.45	1.02	1.86	1.16	97	35	11.3	26.4	0.98	11	12	36.21		6.37	3	2	43	1	1	1	1	0	1	0
0	76	23	60	1	0	0	0	0	0	0	0	0	0	0	0	0	4	86	56	120	119	154	4.47	0.87	2.77	1.47	63	33.7				31	27	63.34	4.51	10	3	1	27	1	1	1	0	0	0	0
1	76	20.7	60	1	1	0	0	0	0	0	0	0	0	1	0	0	2	122	82	72	138	148	3.2	1.09	2.19	0.62	90	47	12.2	28.4	1.06	41	29	52.16	9	5.08	1	1	24	0	1	1	1	0	0	0
1	80	24.8	70	1	0	0	0	1	0	0	0	0	0	0	0	0	4	133	91	76	106	180	3.12	0.94	1.57	0.85	86	40.8	12.1	22.9	1.05	54	62	59.7	4.75	6.61	3	3	36	1	0	0	0	0	1	0
1	79	25.9	75	1	0	0	0	0	0	0	1	0	0	0	0	0	4	108	65	45	153	195	4.27	1.33	3.15	0.62	77	42	12.2	27	1.06	100	104	72.64	4.93	8.16	2	2	24	1	1	0	1	0	0	0
1	76	29.6	76	1	0	0	0	0	0	0	0	0	0	0	0	0	4	123	78	81	170	104	4.1	1.24	2.52	0.93	92	34.6	13.5	27.5	1.18	107	555	64.63	6.88	9.57	3	1	26	1	0	1	1	0	1	0
0	81	24.6	63	1	1	1	0	0	0	0	0	0	0	0	0	0	1	128	72	86	134	217					58	37.3	12.6	34.4	0.95	20	17	66.59	5.66	8.95	1	1	27	0	0	0	1	0	0	1
1	77	24.2	70	0	0	1	0	0	0	0	0	0	0	0	0	0	3	105	63	68	129	103	3.42	1.04	2.01	0.9	118	36.2	13.5	29.3	1.18	60	53	45.69	8.1	7.05	1	1	29	0	0	1	1	0	1	0
1	75	26.6	70	1	1	0	0	0	0	0	0	0	0	0	0	0	4	140	68	62	132	195	5.74	1.56	3.83	1.25	107	43.7	10.8	26.9	0.94	38	33	51.98	8.1	7.12	1	1	26	1	0	0	1	0	0	0
1	76	20.9	65	1	0	1	0	0	0	0	0	0	0	0	0	1	2	134	79	63	150	227					87	37.4	12.6	26.7	1.1	14	21	58.45	4.07	10.8	1	1	29	1	0	0	1	0	1	0
1	83	19.5	60	1	0	0	0	0	0	0	1	0	1	0	0	0	1	165	86	59	119	178	5.09	0.53	2.88	1.8	96	35.2	12.5	32.2	1.09	27	19	43.55	7.84	4.06	1	1	56	0	0	0	1	0	0	0
0	75	23	60	0	1	0	0	0	0	0	0	0	0	0	0	0	3	132	70	70	103	194	4.52	3.38	2.01	0.89	69	41.3	13	37.8	1.14	14	13	58.73	11.86	10.06	1	2	40	0	0	1	1	0	1	0
1	85	25	60	1	0	1	0	0	0	0	0	0	0	0	0	0	4	156	80	60	120	134	4.06	0.89	1.63	1.68	108	44.6	13	30.3	1.14	15	32	37.35	9	7.45	1	2	61	0	1	1	1	1	1	0
1	80	27	78	1	0	0	0	0	0	0	1	0	0	0	0	0	2	140	90	68	139	223	5.04	2.07	2.97	1.14	95	44.6	12.9	30	1.13	27	28	60.22		9.8	2	3	29	0	1	1	0	1	0	0
0	79	23.4	60	1	1	0	0	0	0	0	0	0	0	0	0	0	4	111	60	88	81	252	3.16	1.12	1.86	0.68	61	28.9				22	23	62.35		81	1	2	53	0	0	1	1	0	1	0
1	81	24.8	75	1	0	0	0	0	1	0	1	0	0	1	0	0	1	132	68	70	101	317	4.52	1.08	2.85	0.78	146	37.2	13.6	26.5	1.19	76	45	37.05	5.16	10.11	1	2	50	0	1	1	1	0	1	0
0	76	23.4	60	1	0	0	0	0	0	0	0	0	0	0	0	0	1	134	76	72	121	197	4.46	1.45	2.78	1.08	64	37.2	13.6	35.9	1.05	17	22	62.35		4.4	3	4	22	0	0	1	1	0	0	0
0	75	28.4	71	1	1	0	0	0	0	0	0	0	0	0	0	1	2	138	90	60	144	205	4.1	3.28	2.06	0.69	40	40.1	18.1	33.5	1.6	89	32	119.89	7.9	7.57	1	3	14	0	0	1	1	1	1	0
1	78	25.7	70	1	1	0	0	0	0	0	0	0	0	0	0	1	1	140	80	80	136	187	4.36	2.72	2.66	0.8	116	42.5	13.6	27.3	1.19	25	21	45.74	7.29	6.32	1	1	28	0	0	1	1	0	0	0
0	87	22.9	60	1	1	0	0	0	0	0	1	0	0	0	0	0	1	150	110	70	113	133	2.64	1.17	1.11	0.94	78	38.9	12.2	22.1	1.06	26	20	42.36	5.3	5.45	1	1	38	0	0	1	1	0	0	0
1	77	20.8	60	0	0	0	0	0	0	0	0	0	0	0	0	0	2	120	80	60	145	163	4.48	1.15	2.49	1.43	68	46.1	11.8	30.6	1.03	10	15	67.96	6.63	5.78	1	1	22	0	0	0	1	0	0	0
1	80	27	69	1	0	1	0	0	0	0	0	0	0	0	0	0	3	130	80	70	141	120	4.96	2.99	2.76	0.93	73	32.1	12.6	44	0.95	18	18	69.33		8.11	1	2	25	0	0	1	1	0	1	0
1	75	24.2	70	0	0	0	0	0	0	0	0	0	0	0	0	0	4	126	80	80	127	204	4.04	1.38	2.4	0.91	105	40.7	12.9	29.7	1.13	47	130	52.97	4.71	8.65	1	1	27	0	0	1	1	0	0	0
1	77	25	75	1	0	1	0	0	0	0	0	0	0	0	0	0	2	175	85	56	147	183					75	41	12.6	31.7	1.1	29	135	77.02		6.05	3	2	20	0	1	0	1	0	1	0
0	79	16.6	40	1	0	0	0	0	0	0	0	0	0	0	0	1	2	115	80	52	101	74	2.67	1.35	1.16	0.82	44	35.7	14.5	31.7	1.27	72	71	57.62		3.59	1	2	38	0	0	1	1	0	1	0
1	79	24	72	1	1	0	0	0	1	0	0	0	0	0	0	0	2	120	95	70	131	152	4.18	0.56	2.56	1.48	73	37.6	12.8	34	0.97	25	19	73.55		4.62	1	2	20	0	1	0	1	0	1	0
1	78	23.5	64	0	0	1	0	0	1	0	0	0	0	0	0	0	2	125	90	64	153	129	4.08	0.88	2.33	1.24	76	41.6	14.8	31.7	1.3	32	34	63.83	5.07	5.27	2	2	23	0	0	1	1	0	0	0
1	79	25	75	0	0	0	0	0	0	0	0	0	0	0	0	0	4	116	70	52	124	174	3.92	2.25	2.2	0.86	91	33.8	14.3	40.7	1.12	60	157	61.46		10.98	3	1	30	0	0	0	0	0	0	0
1	79	24.2	70	1	0	0	0	0	0	0	1	0	0	0	0	0	4	110	65	70	111	238	4.87	0.91	3.25	1.22	77	33.7	13.4	33.4	1.17	36	251	67.79	6.82	12.66	1	1	36	0	0	1	1	0	0	0
1	76	25	68	1	0	0	0	0	0	0	0	0	0	0	0	0	2	140	70	87	141	186	5.2	2.49	3.11	0.84	108	36.9	12.8	34.7	0.97	114	83	49.26	3.98	5.96	3	2	26	0	1	1	1	0	0	0
1	76		70	1	0	0	0	0	0	0	0	0	0	0	0	0	3	130	80	84	120	187	5.55	1.33	3.55	1.03	109	32	13.4	28	1.17	26	37	50.25	7.79	5.1	2	2	25	0	0	1	1	0	0	0
1	75	22	68	1	1	1	0	0	0	0	0	0	0	0	0	0	2	124	74	78	144	343	3.06	2.25	0.85	1.35	65	47	12.2	30	1.06	36	31	83.13	11.92	10.36	1	1	22	0	0	1	1	0	0	0
0	76	24	60	1	0	0	0	1	1	0	0	0	0	0	0	0	3	123	58	67	120	399	3.63	1.66	1.67	1.1	80	40	13.2	42.8	1.01	18	14	49.88	4	10.22	1	2	30	0	0	0	1	0	0	0
1	77	22.7	64	0	0	1	0	0	0	0	0	0	0	0	0	0	2	132	84	84	153	164	4.17	1.43	2.28	1.15	70	45.2	11.8	33.4	1.03	17	17	70.42	3.49	7.22	1	1	22	0	0	1	1	0	0	0
1	76	30.5	78	0	0	0	0	0	1	0	0	0	0	0	0	0	4	145	81	78	153	223	3.55	1.4	2.07	0.88	74	45.4	12.7	37.4	1.1	64	138	82.47	5.34	10.36	1	3	22	0	0	1	1	0	0	0
1	79	24.8	70	0	0	1	0	1	0	0	0	1	0	0	1	0	2	159	68	84	118	149					629	37.2	11.9	30.2	1.04	19	15	8.3		6.07	1	1	65	0	0	1	1	0	1	1
0	79	25.4	65	1	1	0	0	0	0	0	1	0	0	0	0	0	2	152	81	73	128	152	3.27	1.33	1.97	0.82	43	36.6	12.3	29.1	1.07	26	19	95.82	3.24	4.51	3	3	15	0	1	1	1	0	0	0
1	89	19	55	1	0	1	0	0	1	0	0	0	0	0	0	0	1	153	73	60	115	140	3.07	0.73	1.27	1.24	95	32.7	12.1	40.3	1.05	36	29	36.1	4.8	4.51	3	6	38	0	1	0	1	0	1	0
1	75	22.8	62	1	0	1	0	0	0	0	0	0	0	0	0	0	1	146	70	68	135	94	4.17	0.9	2.22	1.51	117	40.5	12.7	32.3	1.11	19	39	42.11		6.39	2	3	28	0	1	1	1	0	1	0
1	77	27.8	90	1	0	1	0	0	0	0	0	0	0	0	0	0	4	141	87	68	146	268	5.65	2.53	3.77	0.87	66	42.5	12.5	29	1.09	34	32	105.02	7.76	11.17	2	3	19	0	1	0	1	0	1	0
1	79	28.1	72	1	1	0	0	0	0	0	0	0	0	0	0	0	3	125	87	76	98	145					69	36	12.8	32.2	1.12	35	40	77.81	11.12	6.4	1	1	35	0	0	0	1	0	0	0
1	86	25.4	65	1	0	0	0	0	0	0	0	0	0	1	0	0	1	146	81	68	135	217	4.83	1.5	3.08	0.89	150	37.5	12.9	35.5	0.98	32	21	28.61		8.03	1	2	38	0	0	1	1	0	0	0
0	78	29.1	70	1	1	0	0	0	0	0	0	0	0	0	0	0	4	129	56	72	114	150	4.16	1.49	2.22	0.94	84	40.1	13.8	46	1.07	25	132	53.69		13.5	1	1	38	0	1	1	1	0	1	0
1	81	25.4	70	0	0	1	0	0	0	0	0	0	0	0	0	0	4	170	100	60	109	179	5.61	1.3	3.43	1.28	44	37.1	12.7	31.7	1.11	56	121	114.75		5.59	1	2	23	0	0	0	1	0	1	2
1	87	25	75	1	0	0	0	0	0	0	0	0	0	0	0	0	4	157	92	78	152	156	4.26	0.33	2.27	1.45	109	43.5	13.9	34.4	1.22	44	128	44.58	8.96	7.1	3	2	34	1	1	1	1	0	1	0
0	79	24	65	0	1	0	0	0	0	0	0	0	0	0	0	1	2	160	70	90	105	136	3.12	3.95	0.82	0.8	79	41.6	14.4		1.13	18	18	52.15	6.73	4.8	3	1	37	0	0	1	1	1	1	0
1	81	22.9	70	1	1	0	0	0	0	0	0	0	0	0	0	0	4	138	90	72	148	137	3.95	1.55	2.63	0.68	95	37.9	14.1	31	1.24	24	26	53.15	8.33	5.65	1	1	27	1	0	1	1	0	1	0
1	78	25	70	1	0	1	0	0	0	0	0	0	0	0	0	0	3	180	90	87	154	290	4.87	1.87	3	0.73	60	37.5	12.1	27.3	1.05	28	32	88.43		13.2	1	1	25	0	1	1	1	0	1	0
0	81	24.4	55	1	1	0	0	0	1	0	1	0	1	0	0	0	2	166	70	80	108	101	2.9	1.19	1.42	0.98	114	42.4	13.8	42.6	1.07	20	17	29.58	5.76	6.48	3	4	68	0	1	0	1	0	1	0
0	75		62	1	1	0	0	0	0	0	0	0	0	0	0	0	2	160	100	82	124	119	4.5	1.4	2.5	0.97	65	41.7	14.5	34.6	1.14	26	27	64.43	5	6.5	1	1	22	0	0	1	1	0	0	0
0	80	23.4	60	0	0	0	0	0	0	0	0	0	0	0	0	0	4	145	82	130	120	81	3.04	0.69	1.6	1.2	100	34.3	16.6	44.2	1.43	210	639	37.41		21.26	2	3	45	0	0	1	1	0	0	0
1	75	23.2	72	1	0	0	0	0	0	0	0	0	0	0	0	0	2	156	87	58	142	175	3.25	1.73	1.86	0.73	97	42	12.5	42.1	0.94	24	28	58.98	4.23	6.73	1	1	24	0	0	0	1	0	0	0
0	79	24.7	60	1	0	0	0	0	0	0	1	0	0	0	0	0	3	220	90	78	117	159	4.02	1.37	2.08	1.18	57	34.7	13	32.7	1.14	26	30	66.72	4.17	7.76	1	1	27	1	1	0	1	0	1	0
0	76	24.7	60	1	0	0	0	0	0	0	1	0	0	0	0	0	4	180	100	60	110	258	4.64	0.83	2.8	1.47	87	39.8	12	26.3	1.05	16	60	45.86	7.62	7.26	1	1	36	1	0	0	1	0	1	0
1	79	30	75	1	0	1	0	0	0	0	0	0	0	0	0	0	2	110	70	65	161	185	3.7	2.15	2.14	0.68	62	38.4	13	28.1	1.14	20	18	90.21	5.79	8.1	1	1	19	0	1	0	1	0	1	0
1	82	24	70	1	0	0	0	0	0	0	1	0	0	0	0	0	4	126	89	68	143	169	4.83	1.04	2.75	1.46	83	41.5	11.7	29	1.02	77	80	59.8		7.2	1	2	28	0	0	0	1	0	0	0
1	78	26	77	1	0	0	0	0	1	0	1	0	0	0	0	0	2	148	86	88	139	214	2.45	0.64	0.96	1.14	71	34.4	13.2	29	1.15	22	17	82.2	5.03	5.82	1	2	19	0	0	1	1	0	1	1
1	76	24	60	1	0	1	0	0	0	0	0	0	0	0	0	0	2	145	93	63	139	232	2.92	1.04	1.49	1.11	134	40.3	13	37.8	1.13	21	24	35.03	7.02	5.07	1	0	29	0	1	1	1	0	1	0
1	82	28	70	1	0	0	0	0	0	0	1	1	0	0	0	1	4	110	70	55	147	179	3.57	0.79	2	1.16	128	37.5	12.8	27.3	1.12	25	39	38.78	5.63	6.58	1	1	58	0	0	1	1	0	1	2
0	81	24.3	60	1	1	0	0	0	0	0	0	0	0	0	1	0	3	129	76	95	123	151	4.56	1.52	2.95	0.89	132	55.1	12.6	37.4	0.95	24	40	27.87	8.7	8.61	1	3	37	0	0	1	1	0	1	0
0	76	23.6	56	1	1	0	0	0	0	0	0	0	0	0	0	0	2	124	72	75	112	201	3.44	3.54	1.3	0.88	90	49.4	12.9	35.4	0.98	25	29	41.38	12.57	7.61	1	1	36	0	1	1	1	0	0	0
1	82	30.4	92	1	0	1	0	0	1	0	0	0	0	0	0	0	1	140	80	45	121	157					125	37.3	11.9	30.3	1.04	13	20	52.19	5.02	6.21	1	2	28	0	1	0	1	0	1	0
1	80	26	75	1	0	0	0	0	1	0	0	0	0	0	0	0	2	122	72	72	121	147	3.3	1.47	1.5	1.12	197	41.1	12.8	40	0.97	10	13	27.92	4.9	4.88	1	2	32	0	1	0	1	0	1	0
0	77	20.5	50	1	0	0	0	0	0	0	0	0	1	0	0	0	2	211	104	82	119	142	3.52	1.74	1.65	1.11	67	40.3	12	28.1	1.05	25	23	48.85		5.8	1	1	53	0	0	1	1	0	0	0
1	78	23.7	70	1	1	0	0	0	0	0	0	0	0	0	0	0	1	132	62	70	110	143	3.97	1.99	1.96	1.05	123	43.7	14.4	41.9	1.13	16	13	43.14	8.61	5.62	1	1	36	0	0	0	1	0	0	0
1	77	27.3	79	1	1	1	0	0	1	0	0	0	0	0	0	0	2	115	65	65	137	112	2.55	1.05	1.13	0.87	82	44.8	13.8	32	1.21	122	92	74.2	10.21	7.6	1	2	22	0	0	1	1	0	1	0
1	79	21.5	55	1	0	0	0	0	0	0	0	1	0	0	0	1	2	126	74	72	116	162					75	34.7	12.6	37.8	0.95	51	42	54.69	6.08	2.66	1	1	54	0	0	0	1	0	1	0
1	75	23.7	70	0	0	0	0	0	0	0	0	0	0	0	0	1	4	130	80	80	135	135	3.52	1.52	1.86	0.87	88	37.3	12.1	31.7	1.05	58	61	63.21	7.41	5.73	1	1	22	0	1	1	1	1	0	0
1	76	23.2	66.2	1	1	0	0	1	1	0	0	0	0	0	0	0	2	123	69	68	151	173	2.69	1.08	1.32	0.92	68	40.6	12.3	29	1.07	76	22	76.17	9.13	8.53	1	2	18	0	0	1	1	0	0	0
1	78	24.7	68	0	0	1	0	0	0	0	0	0	0	0	0	0	2	126	82	64	137	148	4.95	0.85	3.17	1.55	100	39.8	12.4	27.9	1.08	20	61	51.54	5.93	6.68	1	1	27	0	1	1	1	0	1	0
0	80	31.3	80	0	1	0	0	0	0	0	0	0	0	0	0	0	4	152	78	84	129	130	2.92	1.29	1.61	0.69	91	40.5	14	38.3	1.23	53	154	54.81	12.89	8.22	1	1	29	0	0	0	1	0	0	1
1	76	24.2	70	0	0	1	0	0	0	0	0	0	0	0	0	0	2	120	80	75	118	223	4.51	1.24	2.67	1.32	63	37.7	12.7	31.2	0.96	24	14	86.93	5.93	12.18	1	1	24	0	0	1	1	0	0	0
1	75	24.4	69	0	0	1	0	0	1	0	0	0	0	0	0	0	1	122	72	72	143	102	5.78	1.41	3.88	1.03	127	45.9	11.8	35.8	0.87	25	22	43.17	8.27	5.42	2	3	27	0	0	1	1	0	1	0
0	76	19.9	48	0	1	0	0	0	0	0	0	0	0	0	0	0	4	158	85	80	106	212					75	42.7	13.2	38.4	1.01	16	20	42.56	17.55	10.02	2	2	42	0	1	0	1	0	0	0
1	76	25.4	70	1	0	1	0	0	0	0	0	0	0	0	0	0	4	133	85	64	114	154					95	33.2	13	29.2	1.14	37	192	57.65	6.78	8.71	1	1	31	0	0	0	1	0	1	0
1	75	22.5	70	1	0	1	0	1	1	0	0	0	0	0	1	0	2	137	88	79	114	158	3.12	0.96	1.73	0.94	78	38.2	13.8	26.1	1.21	39	30	71.31	4.88	9.21	1	2	28	1	1	1	1	0	0	0
1	76	25.4	65	1	0	0	0	0	1	0	0	0	0	0	1	0	2	130	68	72	146	124	3.18	2.13	1.7	0.62	90	47.5	14.7	35.5	1.16	32	25	56.51	6.31	5.51	1	2	24	1	0	1	1	0	0	0
1	79	24.2	70	1	0	0	0	0	1	0	1	0	0	0	1	0	2	140	80	74	140	227	2.88	1.52	1.58	0.65	72	45.2	13.2	29.3	1.15	39	22	72.5	4.87	6.97	1	1	23	0	1	1	1	0	1	2
1	75	24.2	68	1	1	0	0	0	0	0	0	0	0	0	0	0	4	128	75	63	155	169	0.9	2.38	2.38	0.9	67	41.2	13	30.8	1.13	18	19	80.65	5.46	9.64	1	1	22	0	1	0	1	0	0	0
1	79	29.4	82	1	0	1	0	0	0	0	0	0	0	0	0	0	2	135	68	72	99	217	4	0.98	2.56	0.95	216	38.5	14.1	33.5	1.1	22	13	28.31	9.38	14.13	3	2	56	0	0	1	1	0	1	1
1	75	24.2	68	1	1	0	0	0	0	0	0	0	0	0	0	0	4	128	75	63	155	169	4.2	2.38	2.38	0.9	67	41.2	13	30.8	1.13	18	19	80.65	7.06	9.64	1	1	22	0	0	0	1	0	0	0
1	75	24	66	1	0	0	0	0	0	0	0	0	0	0	0	0	1	140	90	68	119	92					57		13.6	39.8	1.05			92.01		4.86	1	1	15	0	0	0	1	0	0	0
1	76	24	70	1	0	0	0	0	0	0	0	0	0	1	0	0	2	106	70	76	90	191					86	34.4	13.1	22.7	1.14	44	105	63.68	4.92	19.5	1	2	51	0	0	0	1	0	0	0
1	77	24	70	1	0	0	0	0	0	0	0	0	0	0	0	0	4	103	51	104	100	342	4.21	0.94	2.47	1.09	136	30.9	16.9	33.6	1.47	18	61	39.64	7.86	17.2	3	1	55	0	0	0	1	0	1	0
1	78	24	60	0	0	1	0	0	0	0	0	0	0	0	0	0	4	105	64	66	120	100	3.89	1.2	2.38	0.96	51	27.9	12.3	30.5	1.07	56	170	89.17	6.96	6.82	1	1	18	0	0	1	1	0	1	0
1	83	24	70	0	0	0	0	0	0	0	0	0	0	0	0	0	4	201	100	110	146	94	4.32	0.94	2.29	1.31	88	40.3	12.1	37.4	1.05	78	59	55.43	8.41	5.49	1	3	27	0	1	1	1	0	0	0
1	80	22	60	0	1	0	0	0	0	0	0	0	0	0	0	0	1	141	60	70	128	79	3.85	0.93	2	1.42	104	45.6	14	43.2	1.09	13	16	42.32	7.43	5.81	2	2	30	0	0	1	1	0	1	0
0	75	23.4	60	1	1	0	0	1	1	0	0	0	0	0	0	0	4	109	97	55	126	274	3.28	1.33	1.86	0.97	104	36.9	13.1	33.8	1.15	43	48	38.97		13.6	1	2	36	0	1	0	1	0	0	0
1	76	23.8	65	1	0	0	0	0	0	0	0	0	0	0	0	0	4	130	85	56	143	167	3.73	1.48	2.21	0.8	94	41.6	11.3	21.2	0.98	51	26	54.1	5.66	10.5	1	1	30	0	0	1	1	0	1	0
1	78		73	1	1	1	0	0	0	0	0	0	0	0	0	0	1	111	54	70	119	169	2.99	0.95	1.42	1.02	76	43.4	13.2	31.7	1.15	25	21	72.8		2.84	1	1	21	0	0	1	1	0	1	0
1	76	24.8	70	0	0	1	0	0	0	0	0	0	0	0	0	0	3	136	82	72	153	157	4.24	1.63	2.86	0.95	54	45	11.7	29.8	1.02	37	53	101.42	4.31	9.27	1	1	17	1	1	1	1	0	1	0
1	77	24.5	75	1	0	1	0	0	0	0	0	0	0	0	0	0	1	140	80	80	128	131	5.02	1.24	3.35	0.67	107	52	14.2	36.2	1.11	48	39	53.98		5.62	1	1	25	0	0	1	1	0	0	0
0	80	23.4	60	1	0	0	0	0	0	0	0	0	0	0	0	0	1	141	68	66	131	203	5.97	2.11	3.4	1.55	63	45.6	12.3	29.4	1.07	43	35	59.38		6.7	2	2	26	0	0	1	1	0	1	2
1	76		65	1	0	1	0	0	0	0	0	0	0	0	0	0	1	130	76	81	125	130	3.75	1.44	2.04	1.13	78	50.8	12.5	24.8	1.09	23	22	65.2		5.77	1	1	22	0	0	1	1	0	1	0
1	78		73	1	0	1	0	0	0	0	1	0	0	0	0	1	1	120	70	73	155	192	4.39	2.42	2.49	1.01	83	52.2	11.5	25.6	1	40	27	66.66	5.79	6.33	1	1	23	0	1	0	1	0	0	0
1	82	19.5	58	1	0	1	0	0	0	0	0	0	1	0	0	0	3	109	68	68	128	194	3.08	1.42	1.63	1.05	112	38.4	13.5	44.7	1.17	18	58	36.72	4.96	8.78	2	3	61	1	1	1	1	0	1	1
0	80	22	60	0	0	0	0	0	0	0	0	0	0	0	0	0	2	122	55	70	93	160	2.97	1.09	1.45	0.9	60	31.8	13.7	36.5	1.06	3	9	62.35	4.39	5.62	1	1	39	0	0	0	1	0	1	0
1	76		53	0	0	1	0	1	1	0	0	0	0	0	0	0	1	120	80	54	145	171	3.81	0.76	2.36	1.04	69	41.9	13.1	36.3	1	24	28	60.1	4.85	6.85	1	2	24	0	0	0	1	0	0	0
0	81	22	72	0	1	0	0	0	0	0	0	0	0	0	0	0	2	114	65	70	99	167	1.96	1.04	0.57	0.91	84	34.4	13.5	24.5	1.17	16	20	52.55	9.23	7.95	1	1	44	0	0	1	0	0	0	1
1	83	26.3	70	1	0	0	0	0	0	0	0	0	0	0	0	0	3	160	80	80	123	134	4.63	0.84	3.2	1.13	88	38.9	13.1	27.9	1.15	41	66	55.43	3.88	9.84	1	2	32	0	1	1	1	0	1	0
0	77	26	61	1	0	0	0	0	0	0	0	0	0	0	0	0	1	132	73	76	135	157	6.05	1.95	3.96	1.22	55	49.3	12.6	27	1.1	21	25	72.61	7.9	6.67	1	1	21	0	1	1	1	0	0	0
1	79	23.8	60	1	0	0	0	0	0	0	0	0	0	0	0	0	4	159	79	76	121	169	4.45	1.26	2.44	1.32	84	34	12.4	30.7	1.08	48	41	53.27	5.15	5.9	1	2	26	0	0	0	1	0	0	0
1	80		68	0	0	0	0	0	0	0	0	0	0	0	0	0	1	130	80	68	126	217	4.26	0.87	2.62	1.18	63	35.1	12.9	34.4	1.12	24	18	79.17	8.45	5.78	1	1	20	0	0	0	1	0	1	0
0	80	25	60	1	0	1	0	0	0	0	0	0	0	0	0	0	3	134	73	66	136	256	4.17	2.98	2.24	0.62	54	42.9	12.4	29	1.08	27	24	69.27	5.36	15.6	1	1	33	0	0	0	1	0	1	0
1	76	17.5	53	1	0	0	0	1	0	0	0	0	1	0	0	1	2	110	70	79	141	105	3.36	0.7	1.61	1.44	113	38.3	13.7	43.1	1.06	15	26	36.7	4.51	6.87	2	2	56	0	1	0	1	1	1	0
0	78	23	63	0	0	0	0	0	0	0	0	0	0	0	0	0	2	125	60	68	121	138	3.41	0.77	2.17	0.94	78	39.1	11.8	25.7	1.03	42	30	52.04	4.71	2.75	1	1	25	0	0	1	1	0	0	0
1	75	22.9	70	0	1	1	0	0	1	0	0	0	0	0	0	0	2	114	57	68	132	181	3.35	1.16	1.38	1.49	83	38.8	13	26.9	1.14	32	29	67.02		6.71	2	3	22	0	0	1	1	0	0	1
1	80	23.7	70	1	0	0	0	0	0	0	0	0	0	0	0	0	1	201	171	87	160	207	4.64	2.59	2.47	0.89	89	38.5	12.8	38.1	1.11	16	45	57.69	5.11	7.7	1	1	28	1	1	0	1	0	1	0
1	79	20.6	61	1	0	0	0	0	0	0	0	0	0	0	0	0	4	176	76	62	125	240	2.77	0.75	1.63	0.77	57	38.5	13	33.4	1.12	26	37	79.81	5.19	6.83	1	2	21	0	0	1	1	0	0	0
1	80	25.3	73	0	0	1	0	0	0	0	0	0	0	0	0	1	4	120	80	67	137	302	4.36	1.38	2.86	1.2	68	43.1	12	31.4	1.05	31	71	78.74	5.74	11.67	1	2	26	0	0	1	1	0	1	0
1	78	25.9	75	0	0	1	0	0	1	0	1	0	0	0	0	0	1	132	78	72	129	163	3.09	1.01	1.61	0.89	86	39.7	12.6	31.8	1.1	11	14	66.1	4.82	8.5	1	1	25	0	0	1	1	0	1	0
1	81	26	70	1	1	0	0	0	0	0	0	0	0	0	0	0	1	110	60	72	118	162					148	48.4	13.1	34.6	1.15	19	23	34.11	9.58	5.44	1	1	33	0	0	0	1	0	0	0
1	82	25	70	0	0	0	0	0	0	0	0	0	0	0	0	0	1	130	67	73	128	203	2.77	0.72	1.56	0.86	74	39.1	13.2	41.6	1.01	14	21	67.07	4.14	5.55	3	2	24	0	0	0	1	0	1	0
1	76	22.2	65	1	0	0	0	0	0	0	1	0	0	0	0	0	1	125	85	70	137	86	2.26	1.63	0.84	1.02	118	45.2	14.3	40.1	1.12	53	36	43.1	8.1	6.33	1	1	28	0	1	0	1	0	0	0
0	76		70	0	0	0	0	0	0	0	0	0	0	0	0	0	2	120	80	75	127	199	6.86	4.45	4.23	0.92	56	44.7	14	38	1.09	11	20	83.13	5.79	2.73	1	1	17	1	0	1	0	0	1	0
1	85	25	70	0	0	1	0	0	0	0	0	0	0	0	0	1	2	174	63	50	149	135	4.25	0.62	2.8	1.17	98	42				13	20	48.03	8.15	8.71	3	2	33	0	0	1	1	0	1	0
1	75	18.9	56	0	0	1	0	0	0	0	0	0	0	0	0	0	2	155	85	82	139	172	5.7	0.66	3.51	1.72	84	46.9	13.6	29	1.19	14	25	52.97	5.55	4.86	1	2	24	0	0	0	1	0	1	0
1	80		63	1	0	0	0	0	1	0	0	0	0	0	0	0	1	130	76	72	118	186	3.52	0.42	1.85	1.35	99	36.4	13.2	33.7	1.14	17	19	46.68	6.11	5.4	1	4	30	0	0	1	1	0	1	0
1	79	25	70	0	1	1	0	0	0	0	0	0	0	0	0	0	3	128	66	90	122	115	6.72	1.99	3.83	1.8	70	32.7	13.8	45.6	1.07	27	21	74.57	5.47	12.24	3	2	28	0	1	0	1	0	0	0
1	76			1	0	1	0	0	0	0	0	0	0	0	0	0	2	82	65	75	125	82	3.41	1.24	1.85	1.09	92		16.6	33.2	1.3	11	15			4.47	1	1	22	0	0	0	0	0	0	0
1	75			1	0	1	0	0	0	0	0	0	0	0	0	0	2	145	72	50	150	168	2.68	0.77	1.13	1.2	62		13.2	26.6	1.14	35	42		5.46	9.05	1	1	25	0	0	1	0	0	0	0
1	75			1	0	1	0	0	0	0	0	0	0	0	0	0	2										96							63.36			1		22	0	0	1	0	0	0	0
1	79	22.9	70	1	0	0	0	0	0	0	0	0	0	0	0	0	4	150	109	118	129	234					69	31.3	14	31.3	1.23	25	28	75.65	10.59	8.62	1	1	24	0	0	0	1	0	1	0
1	80	24.2	70	1	0	1	0	0	0	0	0	0	0	0	0	0	3	125	88	92	183	168	2.9	2.4	1.17	0.8	151	46.5	15.3	41.4	1.35	65	63	34	5.87	12.71	1	3	39	0	1	0	1	0	0	0
1	77	24.6	71	1	1	0	0	0	0	0	0	0	0	0	0	0	2	170	90	81	112	190	4.94	4	2.22	0.7	302	35.7	13.5	22	1.17	18	25	18.11	8.18	6.29	2	2	41	0	0	1	1	0	0	0
1	76	24.8	70	1	0	1	0	0	0	0	0	0	0	0	0	0	4	130	90	96	99	212	2.93	1.12	1.38	0.85	80	38.1	13.8	32.1	1.21	29	48	68.46	5.36	7.53	1	1	38	0	1	1	1	0	0	0
1	85	24	68	1	1	1	0	0	0	0	0	0	0	0	0	0	4	106	61	46	125	113	3.92	2.14	2.08	0.82	85	38	12.6	29.7	1.09	62	90	53.79	15.09	10.64	1	1	34	0	0	1	1	0	1	0
0	83	24.7	60	1	0	0	0	0	0	0	0	0	0	0	0	1	3	117	83	78	122	219					76	41.2	11.8	26.6	1.03	72	408	46.76	6.33	10.24	2	3	34	0	0	0	1	0	1	0
1	77	21.8	70	1	1	0	0	0	0	0	1	0	0	0	0	0	4	179	95	104	135	241	3.77	0.56	2.71	0.89	69	39	13.7	45.9	1.05	12	31	78.13		8.15	2	2	21	0	1	1	1	0	0	0
0	75	26.8	73	1	0	0	0	0	0	0	1	0	0	0	0	0	1	130	70	68	119	235	4.09	2.86	1.85	1.09	72	41.4	11.4	27.9	0.99	12	17	68.48	4.94	5.84	1	2	21	0	1	1	1	0	1	0
0	76	24	90	1	1	0	0	0	0	0	0	0	0	1	0	0	2	130	70	68	94	250	4.67	2.35	2.9	0.72	137	42.7	12.9	33.5	0.98	16	18	43.69	4.88	6.43	2	2	43	0	1	1	1	0	0	0
0	78	26.7	65	1	0	1	0	0	0	0	0	0	0	0	0	0	3	165	73	56	134	195	3.88	1.57	2.31	0.81	52	45.3	12.7	29.2	1.11	18	56	80.53	7.43	8.44	1	1	22	0	1	0	1	0	1	0
1	76	22	60	1	0	0	0	0	0	0	0	1	0	0	0	0	2	120	70	80	138	143	1.92	0.74	0.69	0.95	73	47.5	12.3	31.6	1.07	33	35	64.31	4.51	5.95	1	1	48	0	0	1	0	0	0	0
1	81	25.5	70	1	0	0	0	0	0	0	0	0	0	0	0	0	4	113	60	112	122	164	3.94	0.73	2.53	1.28	78	34.5	14.2	33.4	1.25	33	30	64.73	5.52	5.36	1	1	24	0	0	0	1	0	1	0
1	79	23	72	1	0	0	0	0	0	0	0	0	0	0	0	0	3	130	78	61	152	222	3.77	1.3	2.26	0.85	125	41.4	14.6	38.8	1.15	16	30	42.95		9.6	2	2	28	0	0	1	1	0	0	0
1	80	23.7	70	0	0	0	0	0	0	0	0	0	0	0	0	0	2	130	70	68	115	99	3.98	2.22	2.07	0.82	79	39.5	12.7	35.2	0.97	79	49	64.99	5.1	4.58	1	1	27	0	0	0	1	0	1	0
1	78		72	0	0	0	0	0	0	0	1	0	0	0	0	0	2	127	69	60	135	153	3.24	1.33	2.1	0.83	69.3	38.3	11.8	29.1	1.03	17.5	17.7	78.75	6	4.33	1	2	19	1	0	1	1	0	0	0
1	80	23.4	60	1	0	0	0	0	1	0	0	0	0	0	0	0	2	146	78	64	134	144	5.22	1.12	3.5	0.99	70	33.5	11.9	26.6	1.04	71	75	62.87	6.02	6.05	2	3	25	0	1	1	1	0	1	0
1	77		62	0	0	0	0	0	0	0	0	0	0	0	0	0	2	145	84	72	138	213	3.37	1.1	2.15	0.94	67.3	38.5	16.2	27.9	1.44	19.2	19.7	70.95	4.85	5.66	3	2	21	0	0	1	1	0	1	0
1	76		98	1	1	1	0	0	0	0	1	0	0	0	0	0	2	117	74	60	129	273	3.77	1.66	2.51	0.83	71.2	40.2	12.3	23.7	1.07	16.4	21.7	107.69	4.44	6.97	2	2	14	1	1	1	1	0	1	2
1	76		77	1	0	0	0	0	0	0	1	0	0	0	0	0	2	121	66	78	164	134	3.96	1.33	2.74	0.71	95.3	32	11.9	27.7	1.03	68.7	39.9	63.22	4.2	4.7	1	2	22	1	1	0	1	0	0	0
1	88		70	1	0	0	0	0	1	0	0	0	0	0	0	0	3	115	70	110	136	168	3.44	0.96	1.88	1.05	102	38.4	13.7	33.6	1.18	60	115	43.63	4.64	10.83	1	1	38	0	1	1	1	0	0	0
0	79	23.4	60	1	1	0	0	0	0	0	0	0	0	0	0	1	3	128	67	80	111	154	4.3	1.18	2.35	1.24	102	27.9	13.3	49.3	1.16	243	172	37.29		25.16	2	2	52	0	1	1	1	0	1	0
0	78	23.4	60	1	0	0	0	0	0	0	0	0	0	0	0	0	4	132	64	58	128	130	6.17	1.18	4.36	1.13	68	42.7	12.5	25.4	1.09	28	53	56.85	5.68	7.26	1	1	26	0	0	0	1	0	1	0
1	75	23.4	66	1	0	1	0	0	0	0	0	0	0	0	0	0	2	100	80	68	151	173	4.7	1.89	2.9	1	116	43.5	13.1	32.6	1	26	20	45.21	4.9	4.91	1	1	26	0	0	1	1	0	0	0
0	82	22.3	60	1	0	0	0	0	0	0	1	0	0	0	0	0	2	150	70	80	108	202	3.09	1.48	1.05	1.55	113	46.1	13	39.6	0.99	23	23	32	9.76	5.78	1	1	42	0	1	0	1	0	0	0
1	76	24	70	1	0	0	0	0	0	0	0	0	0	0	0	0	3	132	80	75	127	119	4.06	1.23	2.5	0.9	104	40.4	14.4	43.4	1.13	82	45	52.66	6.16	4.8	1	1	24	0	0	1	1	0	1	0
0	75	24	60	1	0	0	0	0	0	0	0	0	0	0	0	0	2	158	96	75	125	276	4.51	1.63	2.84	0.89	64	41	14.3	41.6	1.12	18	20	63.32	5.04	6.63	1	2	23	0	0	1	0	0	0	0
0	82	29.1	85	1	1	0	0	0	0	0	0	0	0	0	0	0	4	168	80	88	137	163	5.31	1.71	2.53	1.73	90	45.8	14.2	39.1	1.11	35	35	56.92	7.18	5.74	1	1	27	0	0	1	1	0	1	0
0	77	23	60	0	0	1	0	0	0	0	0	0	0	0	0	0	4	101	64	84	121	229	2.75	0.91	0.97	1.12	69	33.2	14.5	49.5	1.25	54	411	56.93	8.81	18.45	1	1	24	0	0	1	0	0	0	0
1	81	22.3	63	1	0	0	0	0	0	0	0	0	0	0	0	0	2	183	107	88	146	135	4.13	1.7	2.48	0.71	81	40	14.3	41.8	1.12	43	24	56.1	4.99	4.5	2	3	26	0	1	1	1	0	1	0
1	77	24	63	1	0	0	0	1	1	0	0	0	0	0	0	0	2	132	78	68	138	255	4.13	1.32	2.69	2.69	96	40.5	12.2	31.6	1.06	24	24	50.54	8.47	7.59	1	1	28	0	0	0	0	0	0	0
0	80	22.4	56	0	1	0	0	1	1	0	0	0	0	0	0	0	2	130	90	75	113	111	5.16	2.07	0.79	0.91	102	40.1	11.2	31.1	0.97	38	15	34.23	14.78	11.2	2	2	42	0	0	0	1	0	0	0
1	78	25	70	1	0	1	0	0	0	0	0	0	0	0	0	0	1	132	80	72	140	125	4.03	1.36	2.62	0.84	88	37.3	13.9	39.2	1.08	12	11	60.29	6.43	6.45	3	1	25	0	1	0	1	0	1	0
1	87	26	70	1	0	1	0	0	0	0	0	0	0	0	0	0	2	138	72	72	145	95	3.47	1.15	1.86	1.11	106	39	14.1	40.2	1.1	28	44	42.79	5.05	7.29	1	2	34	0	1	0	1	0	0	0
1	77	25	70	1	1	0	0	0	0	0	0	0	0	0	0	0	4	120	72	70	144	192	4.83	1.62	2.64	1.31	76	35.8	13	29.4	1.14	27	17	70.94	8.14	4.46	1	1	20	0	1	1	1	0	0	0
1	75		69	1	1	1	0	0	0	0	1	0	0	1	0	1	2	145	73	76	130	93	2.92	0.67	1.87	0.71	85.8	35.5	16.5	36.8	1.42	16.3	18.5	63.9	5.19	4.16	3	4	21	1	0	1	1	1	0	0
1	79	25	70	0	0	0	0	0	0	0	0	0	0	0	0	0	3	120	70	80	123	116	5.58	1.39	3.57	1.04	80	39.4	13.1	34.8	1	19	59	65.25	5.43	9.76	1	2	27	1	0	1	1	0	0	0
1	83	23.9	65	1	0	0	0	0	0	0	1	0	0	0	0	0	1	120	80	57	129	234	3.13	1.27	1.77	0.93	72	37.9	12	30.3	1.04	24	18	62.91	4.86	5.71	1	4	26	0	0	0	1	0	0	0
1	77	26	70	1	1	0	0	0	0	0	0	0	0	0	0	0	2	174	90	80	125	99	4.78	1.03	3.07	1.11	50	33	12.8	44.9	0.97	27	20	107.82	4.83	4.41	1	1	13	0	1	1	1	0	0	0
1	75	27	70	0	0	0	0	0	0	0	0	0	0	0	0	0	1	167	98	78	152	233	3.88	1.48	2.32	0.8	58	42.6	13.5	41.9	1.03	22	26	95.9	5.3	7.91	1	1	16	0	1	1	1	0	1	0
1	79	25	70	0	0	1	0	0	0	0	1	0	0	0	0	0	1	125	76	62	130	182	3.93	3.01	2	0.77	74	42.1	13.1	39.2	1	18	16	70.54	5.15	5.13	1	1	21	0	0	0	1	0	1	0
0	76	23.4	60	1	0	0	0	0	0	0	1	0	0	0	0	0	3	105	54	79	88	178	3.01	1.4	1.19	1.16	122	31.9	14	30.5	1.23	17	99	32.71	11.01	4.52	1	1	44	0	1	1	1	1	1	1
0	76	24	60	1	0	0	0	1	1	0	0	0	0	0	0	0	2	120	80	80	122	190	5.23	2.69	3.38	0.7	72	47	12.1	20.1	1.05	31	26	55.42	16.4	6.17	2	3	25	0	0	1	0	0	0	0
1	85	26	80	0	1	0	0	0	0	0	0	0	0	0	0	0	2	130	62	57	126	105	3.36	0.83	1.85	1.05	60	43.4	12.5	31.3	1.09	33	29	89.65	5.44	3.52	2	2	19	0	0	1	1	0	0	0
1	76	24	70	0	0	0	0	0	0	0	0	0	0	0	0	0	2	115	70	80	155	159	3.59	1.92	1.97	0.82	102	45.4	14.2	47.1	1.11	15	16	53.69	4.8	9.36	1	1	28	0	0	1	0	0	1	0
0	77	24	60	1	0	0	0	0	0	0	0	0	0	0	0	0	4	105	80	82	91	137	4.58	2.8	2.32	0.95	142	60.1	12.3	33.2	1.07	4	12	27.66	21.36	4.48	3	1	46	0	0	1	0	0	1	0
0	77	24	68	1	0	0	0	0	0	0	0	0	0	0	0	0	1	130	90	80	111	197	4.41	4.02	1.5	0.72	175	46.3	14.8	44.9	1.17	69	41	25.44	7.18	5.33	1	1	39	0	1	0	0	0	0	0
1	82	24	70	1	0	0	0	0	0	0	0	0	0	0	0	0	4	180	101	99	127	195	4.66	1.46	2.96	0.85	109	40.9	12.4	28	1.08	33	49	45.54	7.85	11.76	1	1	36	0	0	1	1	0	0	0
1	85	22	60	0	1	0	0	0	0	0	1	0	0	0	0	0	4	95	64	78	159	138	4.12	1.67	2.46	0.61	117	36.8	13.8	31.2	1.21	19	24	34.48		8.31	1	1	37	0	0	0	1	0	1	1
1	77	23	65	1	0	1	0	0	0	0	0	0	0	0	0	0	2	183	80	67	129	102	4.77	1.15	2.86	1.31	141	37.7	14.9	41.6	1.18	5	17	35.5	5.11	4.35	2	2	29	0	1	0	1	0	1	2
0	77	24	60	1	0	0	0	0	0	0	0	0	0	0	0	0	2	158	90	75	117	349	3.9	1.09	2.21	1.36	57	38.2	13.3	34.6	1.02	20	15	68.91	4.4	8	2	2	26	0	0	1	1	0	0	0
1	75	22.1	64	1	1	1	0	0	0	0	1	0	0	0	0	0	1	164	83	60	110	113	3.57	1.18	2.15	0.86	130	32.1	13.3	34.8	1.02	23	14	39.12	5.41	3.62	2	2	35	0	0	0	1	0	0	0
1	77	24	70	1	0	0	0	1	1	0	0	0	0	0	0	0	2	145	80	82	142	165	2.74	0.91	1.44	0.94	55	39.2	15	43.4	1.19	56	35	98.02	7.58	6.02	2	4	14	0	1	0	1	0	0	0
0	77	20.8	50	1	1	0	0	0	0	0	0	0	1	0	0	0	4	150	80	88	163	218	6.44	0.95	4.57	1.51	92	44.4	12.1	26.2	1.05	63	81	35.58	5.96	15.87	1	3	66	0	1	0	1	0	1	0
1	80	24	76	1	0	0	0	1	1	0	0	0	0	0	0	0	2	150	90	80	127	122	3.83	0.71	1.17	2.37	144	33.9	11.6	27.9	1.01	28	29	38.71	6.52	3.52	1	4	30	0	1	0	0	0	0	0
0	81	25	60	1	0	0	0	0	0	0	0	0	0	0	0	0	2	150	90	70	118	205	6.09	0.7	3.46	2.14	95	41	14.6	42.9	1.14	21	28	38.72	10.16	7.24	3	2	34	0	0	1	1	0	1	0
1	84	22	65	0	0	0	0	1	0	0	0	0	0	0	0	0	1	120	70	100	116	99	2.54	0.81	1.47	0.65	84	29.9	14.2	35.11	1.23	36	47	52.97	5.53	4.29	1	2	31	0	0	1	1	0	1	0
1	81	20.4	59	1	0	0	0	0	0	0	1	0	0	0	0	0	1	150	72	70	137	128	3.8	0.6	2.2	1.28	68	43.2	13.1	32.8	1.13	13	17	62.58		4.54	1	1	24	0	0	0	1	0	0	0
0	80	25.4	61	1	0	0	0	0	0	0	0	0	0	0	0	0	3	118	70	79	116	166					72	33.7	12.3	35.7	0.93	9	13	74.63		5.41	2	2	23	0	1	1	1	0	0	0
1	75		68	1	1	1	0	0	0	0	0	0	0	0	0	0	3	143	93	70	153	186	2.95	1.02	1.76	0.93	72.4	41.1	12.1	27.9	1.05	25.2	27	74.63	7.5	10.61	3	3	24	1	1	0	1	0	1	0
0	82	24	60	0	0	0	0	0	0	0	0	0	0	0	0	0	2	113	59	87	83	179	2.68	0.49	1.37	0.96	74	36.9	13.5	32.3	1.17	34	27	48.87	6.1	3.63	2	3	43	0	0	1	1	0	0	0
0	75	24	60	1	0	0	0	0	0	0	0	0	0	0	0	0	3	109	55	60	114	179	4.61	1.85	2.65	0.95	51	41.3				23	22	79.46		8.81	3	1	25	0	1	0	1	0	0	0
1	78	24	70	1	0	0	0	0	0	0	0	0	0	0	0	0	4	142	80	80	109	109	2.6	0.92	1.47	0.67	69	23.1	14.8	39	1.27	50	32	76.89		5.55	1	3	28	0	0	1	0	0	1	0
1	76	22.9	67	1	0	0	0	0	0	0	0	0	0	0	0	0	2	120	80	80	134	215	2.22	0.98	1.04	0.93	144	42.2	17.2	31.6	1.47	36	33	36.4	7.43	7.26	1	1	31	0	0	1	0	0	1	0
1	82	24.2	70	1	0	0	0	0	0	0	0	0	0	0	0	0	4	142	89	150	118	250	3.96	1.48	2.58	0.58	58	33.6	15.6	42.1	1.34	26	19	85.57		11.39	1	2	27	0	0	1	0	0	1	0
1	82	23.5	70	1	0	1	0	0	0	0	0	0	0	0	0	0	4	97	60	82	130	141	3.34	0.8	1.7	1.2	83	40.5	12.9	29.2	1.13	40	151	59.8	3.9	6.67	2	3	27	0	0	0	1	0	1	0
1	78	24.7	80	0	0	0	0	0	0	0	0	0	0	0	0	0	3	124	78	60	141	283	4.76	2.16	2.99	0.79	61	42.4	13	31.4	1.14	35	28	99.4	7.48	5.1	1	2	13	0	1	1	1	0	1	0
1	88	22	60	1	1	0	0	0	0	0	0	0	0	0	0	0	2	176	87	68	136	187	4.44	1.44	2.34	1.29	124	39	13.9	28	1.22	113	38	30.76	11.14	8.4	1	1	39	0	1	0	1	0	1	1
0	75	30.1	80	1	0	0	0	0	0	0	0	0	0	0	0	0	1	140	82	66	125	212	4.17	1.91	2.53	0.71	72	42.7	13.7	45	1.06	12	15	75.05	4.51	4.62	1	1	18	0	1	1	1	0	1	0
1	80	24.7	80	0	1	0	0	0	0	0	0	0	0	0	0	1	2	120	80	80	133	94	4.85	2.85	2.74	0.86	97	44.1	11.5	23.6	1	23	59	60.49	9.1	6.8	1	2	26	0	0	0	1	0	1	0
1	88	24.8	70	1	0	0	0	0	1	0	0	0	0	0	0	0	4	147	110	78	144	108	2.6	0.94	1.33	1.25	199	41.5	12.6	25	1.1	252	506	22.36	8.53	6.48	1	1	39	0	0	1	1	0	0	0
0	79	19.5	47	1	0	0	0	0	0	0	1	0	0	0	0	0	2	130	80	78	117	196					80	38.3	11.9	29.4	1.04	53	53	37.24	4.61	4.77	3	1	32	0	1	1	1	0	1	0
1	83	23.9	70	1	0	0	0	0	0	0	0	0	0	0	0	0	4	160	94	79	137	164	4.51	1.77	2.56	1.17	127	41.8	14.5	37.1	1.27	37	55	38.41	5.62	10.89	1	1	37	1	1	1	1	0	1	0
1	75	18.4	50	1	1	0	0	0	0	0	0	0	0	0	0	0	1	141	80	80	68	101					147	17.8	17.6	44.7	1.56	100	254	27.03	5.84	2.95	1	1	45	0	0	1	1	0	0	0
1	79	26	70	1	1	1	0	0	0	0	0	0	0	0	0	0	2	105	84	83	100	140	3.18	1.16	1.77	0.85	70	36.5	14.7	33.5	1.29	35	49	74.57	8.91	5.67	3	1	35	0	0	1	1	0	1	0
0	77	25	60	1	1	0	0	0	0	0	0	0	0	0	0	0	4	155	83	104	140	221	4.38	1.4	2.93	0.75	38	48.6	13.1	26.4	1.15	38	31	103.37	15.63	21.07	1	2	28	0	0	0	1	0	0	0
1	75	25.7	76	1	0	1	0	1	1	1	0	0	0	0	1	0	2	120	79	77	136	133	3.53	1.32	2.1	0.74	102	45.5	12.8	35.5	1.12	28	21	59.21	4.72	4.21	2	1	22	0	1	1	1	0	0	0
0	76	26.7	60	1	1	0	0	0	0	0	0	0	0	0	0	0	2	180	77	72	129	262					75	49.5	11.1	25.2	0.96	23	20	53.2	6.3	6.84	1	1	26	0	1	1	1	0	1	0
1	81	29.3	75	1	0	1	0	0	0	0	0	0	0	0	0	0	2	130	80	75	126	86	3.15	0.78	1.9	0.93	113	40.8	14.7	38.1	1.16	15	17	47.87	14.2	4.94	1	3	28	0	1	0	0	0	1	0
1	83	21.3	70	1	0	0	0	0	0	0	0	0	0	0	0	0	4	178	90	78	120	238	4.29	0.76	2.31	1.2	94	35.1	12.8	30.4	1.12	51	142	51.89	4.76	9.31	1	1	32	0	0	1	1	0	0	0
1	76	26.6	77	1	1	0	0	0	0	0	0	0	0	0	0	0	2	128	76	78	122	152	2.79	1.43	1.26	0.89	75	37.6	12.7	28.2	1.11	30	27	80.33	4.86	4.22	3	3	17	0	0	1	1	0	0	0
1	81	26	70	1	0	1	0	0	0	0	0	0	0	0	0	1	2	130	70	68	130	145	3.65	0.97	2.07	1.11	67	34.8	13.1	25.1	1.15	19	15	75.36	4.87	6.07	3	2	22	0	0	0	1	0	0	0
1	88	21.2	53	1	0	0	0	0	0	0	0	0	0	0	0	0	2	103	65	55	132	129					73	43.4	12.8	29.6	1.12	8	20	46.15		8.21	2	2	32	0	1	1	1	0	0	0
0	77	27.2	62	1	0	0	0	0	1	0	0	0	0	0	0	0	2	150	77	74	133	191	3.87	1.25	2.28	1	57	36.1	12.5	30.6	1.09	35	24	71.21		6.42	2	3	22	0	0	1	1	0	1	0
1	91	19.1	55	1	0	0	0	0	0	0	0	0	0	0	0	1	3	107	73	84	95	120	3.36	1.03	1.98	0.82	139	38.4	13.2	33.4	1.15	35	15	23.7	5.63	5.01	3	3	53	0	0	1	1	0	1	0
1	79		85	1	1	0	0	0	0	0	0	0	0	0	0	0	4	80	50	90	135	160	5.45	0.96	3.85	0.93	33.1	40.8	11.7	27.1	1.02	48.4	187.3	191.5	13.15	8.91	3	3	18	1	0	0	1	0	0	0
1	77	24.2	70	0	0	0	0	0	0	0	0	0	0	0	0	0	3	116	80	95	115	184	3.55	1.18	1.92	0.8	67	33.1	12.9	28.1	1.12	22	38	80.47	5.94	4.3	2	2	21	1	0	0	1	0	0	0
1	75	23	70	1	1	1	0	0	0	0	1	0	0	0	0	0	2	137	86	82	134	137					90	39.4	13	33.1	1.14	32	23	61.8	6.29	10.83	1	1	27	0	0	1	1	1	1	0
1	78	24	76	1	1	0	0	0	0	0	0	0	0	0	0	1	4	93	47	42	148	205	4.03	1.65	2.79	0.76	95	35.2	22.7	34.3	2.03	36	40	60.64	8.6	8.09	1	1	26	0	1	1	1	0	0	0
0	80	27.3	70	1	0	0	0	0	0	0	0	0	0	0	0	0	4	148	80	80	120	246	3.47	1.98	1.54	0.8	82	39.4	13.7	39.8	1.06	29	30	53.22	11.31	5.44	1	2	26	0	1	1	1	0	1	0
1	80	29.76	83	1	1	1	0	0	1	0	0	0	0	0	0	0	2	139	61	54	129	141	2.56	0.89	1.55	0.73	76.7	42	11.5	27.4	1	11.9	14.3	79.37	8.63	3.67	1	1	19	0	1	0	1	0	0	0
1	79	26.4	72	1	1	1	0	0	0	0	1	0	1	0	0	0	2	136	82	65	119	195	5.92	2.24	4.1	1.21	85	46.4	11.9	27	1.04	39	24	63.17	5.9	6.05	3		50	0	1	0	1	0	1	0
0	84	24	60	0	0	0	0	0	0	0	0	0	0	0	0	1	4	141	101	95	119	140	3.17	0.81	1.55	1.36	70	41.5	14.2	24.9	1.25	85	451	49.88	7.1	15.13	1	1	40	1	0	1	1	1	0	0
0	78		60	1	1	0	0	0	0	0	0	0	0	0	0	0	4	150	95	68	116	302	3.59	1.51	1.99	0.8	116	45.3	13	33.3	1.14	31	194	33.32	13.79	7.49	1	1	36	1	1	1	1	0	0	1
1	84	23.7	70	1	0	1	0	0	0	0	1	0	0	0	0	0	4	131	84	88	128	145	5.33	1.36	2.78	1.84	156	37.9	12	25.6	1.05	41	71	30.72		14.99	2	3	44	0	0	1	1	0	1	0
1	84	21	54	1	1	0	0	0	0	0	1	0	0	0	0	0	2	125	64	77	131	113	1.98	1.3	0.8	0.25	83	38.5	14.1	36.7	1.24	24	27	44.54	4.85	12.17	1	1	37	0	0	0	1	0	1	0
0	75	19.6	44	1	0	0	0	0	0	0	0	0	0	0	0	0	3	136	71	64	125	196	4.13	1.96	2.38	0.92	297	43.6	12.8	28.2	1.12	21	21	10.01	5	7.68	3	2	37	1	0	1	1	0	1	0
1	78	21.4	64	1	0	0	0	1	1	0	0	0	0	0	0	0	2	141	87	76	138	162	4.67	1.23	0.98	1.03	75	41.1	12.9	31.5	1.13	33	29	64.68	4.21	7.83	2	3	25	0	1	0	1	0	1	0
0	79	20	50	0	0	0	0	0	0	0	0	0	0	0	0	0	4	85	50	85	123	216	4.27	0.39	2.68	1.53	63	37.5	13.1	42.8	1.15	32	37	50.31	6.96	11.6	1	1	33	0	0	1	1	0	0	0
0	82	18.7	45	1	1	0	0	0	0	0	0	0	0	0	0	0	4	141	76	85	111	140	4.83	2.63	3.01	0.75	78	39.1	12.4	22.9	1.08	42	67	34.77	10.99	11.18	1	1	45	0	1	0	1	0	1	0
1	82	22	70	1	0	0	0	0	0	0	1	0	0	0	0	0	2	136	90	75	138	172	3.28	1.24	1.94	0.83	105	44	14	37.8	1.09	12	20	47.27	4.35	6.02	3	2	55	0	0	1	1	1	1	0
1	78	23	70	1	0	1	0	0	0	0	0	0	0	0	0	0	4	178	90	78	114	271					89	46.8	12.4	31.1	1.08	23	29	59.61	5.25	8.68	3	2	57	0	0	1	1	1	1	0
1	80	26	75	1	0	1	0	0	1	0	0	0	0	0	1	0	1	120	74	74	110	109	3.43	2.06	2.09	0.72	169	43.3	14.4	39.9	1.13	10	13	32.55	5.29	7.15	3	1	41	0	0	1	1	0	1	0
0	79	21.34	56	1	0	0	0	0	0	0	0	0	0	0	1	1	2	125	50	64	133	170	3.57	1.5	2	1.02	111.2	46.2	12.9	27.5	1.12	13.1	25.7	31.92	5.28	6.71	1	1	33	0	1	1	1	1	0	0
1	81	24	70	0	0	0	0	0	0	0	0	0	0	0	0	0	2	109	57	77	108	162	2.42	1.15	1.04	0.72	96	33	14.3	36.6	1.24	27	17	52.59		6.43	1	1	37	0	0	1	1	1	1	0
1	85	28	85	1	1	1	0	1	0	0	0	0	0	0	1	0	1	116	65	74	131	176	3.86	2.13	2.1	0.74	132	39.2	15.9	30.1	1.38	38	27	43.3		6.97	3	2	33	0	0	1	1	0	0	0
1	77	25.06	75	1	1	0	0	0	1	0	0	0	1	0	0	1	2	158	75	50	124	170	4.61	1.2	3.03	0.95	80	36.9				15.8	20.5	72.2	7.57	5.73	2	3	46	0	1	0	1	0	1	0
1	81	21.8	63	1	0	1	0	0	0	0	0	0	0	0	0	0	2	155	79	84	135	316	5.8	1.25	4.03	1.13	74.9	38.7	11.3	24.4	0.98	17.2	19.1	60.67	6.47	5.98	1	2	26	0	1	0	1	0	1	0
1	82	21.78	53	1	0	0	1	0	1	0	0	0	0	0	0	0	2	102	63	76	126	133	2.98	0.83	1.77	1.02	80	36.2	12.2	34.8	1.06	14.6	21.9	46.97	5.02	6.09	1	1	30	0	0	0	1	0	0	0
1	83	26.7	79	1	0	0	0	0	0	0	1	0	0	0	0	1	2	168	85	56	127	120	2.63	0.95	1.4	0.93	68.7	37.6	14.2	33.2	1.25	23.8	30.5	80.13	5.5	5.8	1	1	21	1	1	0	1	0	0	0
1	78	25.35	75	1	0	1	0	0	0	0	0	0	0	0	0	0	2	161	78	56	121	229	4.04	1.45	2.67	0.76	112.8	38.4	11.9	25.6	1.03	24.1	13.4	50.4	4.71	8.2	3	2	29	1	1	1	1	0	0	0
1	78		73.5	1	1	1	1	1	1	0	0	0	0	0	0	0	2	154	94	88	114	85	3.73	2.04	2.35	0.87	105.5	41.1	11.7	26.2	1.02	24.5	19.7	52.8	6.18	2.46	3	2	30	0	1	1	1	0	0	0
1	77		65	1	0	1	0	1	1	0	0	0	0	0	0	0	2	152	100	68	153	286	4.36	0.9	3.15	0.7	78.4	42.3	12.1	23.5	1.05	16	21.5	63.85	6.88	5.52	3	2	22	0	1	1	1	0	0	0
0	82		48	1	0	0	0	0	0	0	0	0	0	0	0	0	1	132	65	68	93	250	4.99	1.59	3.18	1.05	93.8	39.9	13	25.2	1.13	44.3	31.7	30.84	4.75	5.03	1	1	47	0	0	0	1	0	1	0
1	87		64	0	1	0	0	0	1	0	0	0	0	0	0	0	2	151	76	72	139	190	2.2	2.51	1.12	0.67	64.4	38.2	11.7	26.9	1.02	25.8	32.6	64.39	7.87	9.84	1	1	31	0	0	0	1	0	0	0
0	76		59	1	0	0	0	0	0	0	0	0	0	0	0	0	2	119	58	84	129	86	3.65	2.5	2.37	0.58	77.2	36.5	11.6	29.6	1.01	12.4	21.8	50.83	5.33	3.58	1	1	25	1	0	1	1	0	0	0
1	79		61	0	1	0	0	0	0	0	0	0	0	0	0	0	2	138	67	56	126	181	4.71	0.99	3.02	0.96	78.9	33.8	11.8	31.8	1.03	21.1	15.1	57.65	11.21	6.92	1	2	26	1	0	1	1	0	1	2
0	75		59	1	0	0	0	0	0	0	0	0	0	0	0	0	2	132	74	70	132	132	4.25	1.13	2.35	1.34	63	44.3	11.1	24.1	0.97	26.8	28.2	63.25	5.87	6.28	1	1	22	0	1	1	1	0	1	0
1	77		55	0	0	1	0	0	0	0	0	0	0	0	0	0	2	130	51	60	137	237	3.98	3.46	2.46	0.72	66.9	37.2	11	27.1	0.96	11.9	21.4	63.32	4.73	8.6	1	1	26	0	0	0	1	0	0	0
0	83		75	1	0	0	0	0	0	0	0	0	0	0	0	1	3	158	81	70	120	166	3.61	1.43	2.24	0.92	79.1	32.2	22.2	35.7	2.01	18.6	64.1	56.16	5.52	7.42	1	1	29	0	1	0	1	1	1	0
1	86		75	1	0	1	0	0	0	0	0	0	0	0	0	0	2	134	67	64	145	94	2.91	0.82	1.54	1.06	67.1	37.9	12	32.5	1.04	27.2	27.6	73.79	5.91	5.03	1	1	24	0	1	0	1	0	0	0
1	75		80	1	0	0	0	0	0	0	0	0	0	0	0	0	1	133	74	82	130	190	4.71	2.14	2.98	0.83	79.2	36.3	11.4	24.5	0.99	28	26.9	80.26	5.12	6.46	2	2	18	0	1	1	1	0	0	0
1	77		68	0	0	0	0	0	1	0	0	0	0	0	0	0	2	119	64	58	111	180	3.19	1.14	1.87	0.67	84.5	32	12.6	30.7	1.09	202	67.3	61.98	5.47	5.83	1	3	30	1	0	1	1	0	1	0
0	76		55	1	0	0	0	0	0	0	0	0	0	0	0	0	2	160	96	100	118	264	6.48	2.37	4.64	1.08	43.3	34.3	11	26.1	0.96	90	135.7	84.47	5.49	4.73	1	1	18	0	1	1	1	0	0	0
0	76		60	1	0	0	0	0	0	0	0	0	0	0	0	0	2	140	80	68	127	323	4.37	1.17	2.7	0.96	53.7	36.9	12.5	24.8	1.06	15.8	15.8	74.31	5.26	6.74	1	1	21	0	1	1	1	0	0	0
1	80		50	1	0	1	0	0	0	0	0	0	0	0	1	1	2	114	72	64	125	146	2.89	0.41	1.25	1.34	62.6	34.7	20.2	30.7	1.74	9.1	17.5	58.59	4.21	4.72	1	1	25	0	0	1	1	1	0	0
1	77		65	1	0	1	0	0	1	0	0	0	0	1	0	0	2	160	79	68	130	152	2.11	0.6	1.15	0.79	72.6	32.7	13	31	1.13	28.5	21.8	68.95	4.26	4.7	1	1	21	1	0	0	1	0	1	0
1	84		63	1	0	1	0	0	0	0	0	0	0	0	0	0	4	154	102	86	122	185	3.53	0.88	2.14	1.19	113.6	33.2	13.4	29.5	1.17	30	130.2	37.97	4.42	10.09	2	3	37	0	1	0	1	0	1	0
1	82		77.8	1	1	0	0	0	0	0	0	0	0	0	0	0	2	144	64	66	126	198	3.1	1.8	1.73	0.87	73.4	41	11.5	25.7	1	24.4	19.4	75.16	9.11	5.75	2	3	22	0	0	1	1	0	0	0
1	78	27	78	1	1	1	0	0	1	0	0	0	0	0	0	0	2	169	121	85	155	112	3.03	1.27	1.83	0.88	69.5	44.1	12.2	25.9	1.06	27.7	20.3	85.06	7.62	10.3	1	1	22	0	1	1	1	0	1	0
1	79	23.03	65	1	0	0	0	0	0	0	0	0	0	0	0	0	3	100	70	94	148	128	2.6	0.71	1.65	0.74	85.1	31.4	14.2	34.1	1.24	62.4	239.5	56.96	8.14	8.9	3	4	29	1	0	1	1	0	1	0
1	78	25.86	73	1	0	1	0	0	0	0	0	0	1	0	0	0	1	121	61	60	140	158	4.51	0.9	2.75	1.02	74.8	37.6	12.7	31.8	1.11	8.6	12.2	73.97	3.88	5.2	3	4	46	0	0	0	1	0	0	1
1	75	29.58	85.5	1	0	0	0	0	0	0	0	0	0	0	0	0	2	153	96	60	133	242	3.65	1.29	2.33	1.09	85.6	42.1	11.4	27.6	0.99	31.6	29.1	79.37	5.19	7.72	3	4	20	1	1	1	1	0	1	0
0	79	22.14	67.8	1	0	0	0	0	0	0	0	0	0	0	0	0	2	153	71	62	106	192	3.8	1.63	2.53	0.85	101.1	40.4	10.9	24.4	0.95	21.8	38	42.51	5.08	6.03	2	3	40	0	0	0	0	0	1	0
1	84	23.72	71	1	0	1	0	0	0	0	1	0	0	0	1	0	3	164	77	72	82	135	3.11	0.96	1.82	1.08	176	32	13.5	37.3	1.19	21.3	28.1	27.62	4.19	7.58	1	1	9	0	1	0	1	0	1	0
1	82	22.01	59.2	1	0	1	0	0	0	0	0	0	0	0	0	0	4	122	78	56	125	225	2.31	1.01	1.34	0.7	74.1	38.8	12.3	30.4	1.07	43.5	26.8	56.65	6.69	8.8	1	2	30	1	1	1	1	0	0	0
0	85	18.7	53.4	1	0	0	0	1	1	0	1	0	0	0	0	0	4	116	63	75	122	103	3.35	0.83	1.76	1.31	77.5	38.2	21.2	37	1.82	14.9	26	39.38	4.93	4.72	2	4	32	1	0	0	1	0	0	0
1	77	22.76	65	1	0	1	0	0	1	0	0	0	0	0	0	0	2	133	78	66	147	212	2.97	1.21	1.69	0.92	78.3		11.5	25.6	1	33	25.1	63.94	4.54	7.1	1	1	24	1	0	0	1	0	0	0
1	75	25.21	72	0	0	0	0	0	0	0	0	0	0	0	0	0	4	96	60	64	135	133	3.4	1	2	1.08	84.5	35.8	12.3	36.3	1.07	61.3	196.7	79.17	5.86	7.18	2	1	19	0	0	0	1	0	0	0
1	79	25.768	78	1	0	0	0	0	0	0	0	0	0	0	0	0	2	122	89	62	143	173	4.24	2.4	2.27	1.43	103	41.6	12.1	24.7	1.03	26.2	22.7	56.4721	4.97	5.82	1	0	26	1	0	0	1	0	0	0
1	79	23	63	1	1	0	0	0	0	0	0	0	1	0	0	0	1	130	80	63	165	164	2.48	0.76	1.32	0.78	96	41.2	17.3	34	1.54	27.7	22.5	48.938	8.42	5.62	1	1	53	0	1	1	1	0	0	0
1	77	23.4221	59	1	0	1	0	0	0	0	0	0	0	0	0	0	1	99	66	86	133	215	5.46	1.5	1.63	1.49	102	42.1	11.9	24.8	1.04	137.5	836.6	44.5491	6.21	11.48	1	1	33	0	0	0	0	0	0	0
0	78	21.3	58	1	0	0	0	0	0	0	0	0	0	0	0	0	2	142	84	74	141	201	6.45	1.88	4.47	1.67	54	41.3	10.8	21.4	0.94	36.6	35.3	69.1977	4.98	5.54	1	2	22	1	0	0	0	0	0	0
1	84	23.1	56	1	0	0	0	0	0	0	0	0	0	0	0	0	4	127	71	60	137	142	3.76	0.98	2.37	1.13	104	37.8	13.4	34.6	1.14	12.5	31.1	36.8629	4.55	9.1	1	1	36	1	0	0	0	0	0	2
1	75	21.6	67.9	1	0	1	0	0	0	0	0	0	0	0	0	0	4	160	90	85	147	185	3.92	1.16	2.26	1.07	66	41.5	13.5	30.8	1.18	30.6	25.3	81.7496	7.22	12	1	1	24	1	0	0	0	0	0	0
0	86	22.456	50	1	0	0	0	0	0	0	0	0	0	0	0	0	4	134	49	49	94	278	3.31	1.53	2.17	0.86	623	35.3	10.8	31.4	0.94	8.3	13	4.50341	4.91	9.9	1	1	61	1	0	0	0	0	1	0
0	80	24.1	75	1	0	0	0	0	0	0	0	0	0	0	0	0	2	130	54	68	104	391	3.05	0.63	1.46	1.15	52	41	12	29.4	1.03	11.4	14.3	89.9238	4.18	8.97	2	2	32	0	0	1	0	0	1	0
1	75	21.667	54	0	1	1	0	0	0	0	0	0	0	0	0	0	1	111	66	77	128	164	3.43	0.59	1.49	1.41	65.4	47	10.4	25.6	0.9	23.2	19.3	65.6109	7.12	6.45	1	0	22	1	0	0	0	0	0	2
0	91	21.734	67	0	0	0	0	0	0	0	0	0	0	0	0	0	2	150	87	92	124	184	5.31	2.53	3.57	1.29	78	38.2				17.2	31	43.7363	6.08	7.06	3	1	35	1	1	0	0	0	0	0
1	76	23.765	70	1	0	0	0	0	0	0	0	0	0	0	0	0	2	152	82	57	113	242	2.31	1.08	1	0.88	80	35.5	11.6	27.6	1.01	24.5	22.8	68.4597	5.29	2.97	1	1	25	0	0	1	0	0	0	0
1	78	22.746	76	1	0	1	0	0	0	0	0	0	0	0	0	0	1	128	86	98	148	165	5.05	1.18	3.41	1.2	85	37	12.4	21.5	1.06	39.1	25.7	67.7693	6.47	5.2	1	1	22	0	0	0	0	0	0	0
1	76	20.6	46	0	0	0	0	0	1	0	0	0	0	0	0	0	2	120	80	72	139	199	2.73	0.81	1.3	1.12	78	36.5	13.3	32.8	1.16	22.6	28.8	46.1413	4.37	5.85	1	1	27	1	0	0	0	0	0	0
1	87	22.3	65	1	0	0	0	0	1	0	0	0	0	0	0	0	1	165	70	60	129	178	2.99	1.58	1.64	1.02	101	39.2	11.7	22.5	1	13.8	15.7	41.6979	6.06	5.32	1	1	33	1	0	0	0	0	1	0
1	76	22.87	54	1	0	0	0	0	1	0	0	0	0	0	0	0	1	132	70	80	156	150	2.28	0.75	1.07	0.97	102	40				16.6	15.3	41.421	4.8	8.04	1	1	30	0	0	0	0	0	0	0
0	78	23.56	56	1	1	0	0	0	0	0	0	0	0	0	0	0	3	112	56	77	103	304	3.75	1.8	2.32	1.11	61	34.5	12.2	26.2	1.06	24.2	25.1	59.1447	6.62	6.21	1	2	37	1	0	0	0	0	1	0
1	84	19.02	44	1	0	1	0	0	0	0	0	0	0	0	0	0	2	152	71	88	125	248	3.5	1.22	2.35	0.9	99	42.1	13.4	28.2	1.17	18.1	24.9	30.4265	4.55	4.86	2	2	34	1	0	0	0	0	0	0
1	81	20.78	61	1	0	0	0	0	1	0	0	0	0	0	0	0	2	168	80	70	160	309	3.71	0.55	1.89	1.44	94	43.3	11.3	34.5	0.97	16.2	22	46.8059	10.48	4.68	3	2	28	0	0	0	0	0	0	0
0	87	20.123	48	1	0	0	0	0	0	0	0	0	0	0	0	0	1	115	75	78	91	173	4.42	1.37	2.98	1.14	86	32	13.8	37.6	1.2	42.3	54.8	30.7386	4.6	7.01	1	1	52	0	0	0	0	0	0	0
1	78	21.23	54	0	0	1	0	0	0	0	0	0	0	0	0	0	3	125	71	98	120	492	3.86	1.52	2.54	1.19	71	35.2	11.5	37.2	1	55	146	57.6466	4.56	12.42	3		32	1	1	0	0	0	0	0
1	77	19.2	54	1	0	0	0	0	0	0	0	0	0	0	0	0	2	126	64	63	116	123	3.88	0.89	2.01	1.53	105	39.9	12.3	32.1	1.07	28.8	23.4	39.6088	5.24	8.04	1	1	34	1	0	0	0	0	0	0
0	84	21.3	63	1	1	0	0	0	1	0	0	0	0	0	0	0	1	126	66	68	153	149	3.73	1.55	2.17	1.08	79	37.4	13.5	42.2	1.18	19.8	23.4	46.4052	7.15	9	1	1	34	1	0	0	0	0	0	0
1	78	24.22	80	1	0	1	0	0	1	0	0	0	0	0	0	0	1	157	81	66	164	192	4.61	1.37	3.05	1.14	72.7	40	12	26.6	1.05	23.7	23.9	83.4054	5.02	10.76	1	1	23	1	0	0	0	0	0	0
1	80	21.301	52.14	0	0	1	0	0	0	0	0	0	0	0	0	0	2	135	73	77	82	223	3.1	0.87	1.63	1.05	78	43.1	12	33.1	1.04	24.5	20.9	49.0314	4.18	7.24	1	2	44	0	0	0	0	0	0	0
1	80	18.56	47.5	1	0	0	0	0	0	0	0	0	0	0	0	0	1	144	80	55	128	150	2.63	0.69	1.22	1.23	65	34	12.7	38.6	1.08	11.5	19.5	53.6017	4.56	5.5	1	1	26	0	0	0	0	0	0	0
1	83	23.12	76	0	0	1	0	0	1	0	0	0	0	0	0	0	1	132	70	76	128	93	2.57	0.52	1.23	1.03	62	38	13.4	29.1	1.17	12.8	19.1	85.4168	4.59	4.2	1	0	19	0	0	0	0	0	0	0
1	78	29.372	79	1	0	1	0	0	0	0	0	0	0	0	0	0	3	161	87	70	123	119	4.34	4.09	2.7	0.9	69	40	12.8	28	1.11	79.3	339.1	86.7793	5.28	6.06	3	3	18	1	0	0	0	0	0	0
1	85	24	65	1	0	1	0	0	0	0	0	0	0	0	0	0	3	130	80	92	102	146	2.77	0.63	1.38	1.06	119	42.8	14.1	28.8	1.23	45.6	318.6	36.7262	5.65	6.95	1	0	48	1	0	0	0	0	0	0
1	76	23.109	56	1	0	1	0	0	1	0	0	0	0	0	0	0	1	140	70	78	133	108	2.81	0.94	1.39	0.86	61	38.8	12.6	36.2	1.08	22.4	21.2	71.8265	5.27	3.84	3	2	19	1	0	0	0	0	0	0
1	75	24.672	71	0	0	0	0	0	0	0	0	0	0	0	0	0	1	120	75	63	144	123	3.31	0.58	2	1.01	74	38.2	13.9	34.9	1.21	15.2	17.1	76.2407	4.96	4.17	1	1	18	0	0	0	0	0	1	0
1	75	22.013	62	0	0	0	0	0	0	0	0	0	0	0	0	0	2	131	79	80	158	168	3.24	1.29	1.62	1.14	70	44.7	12	28.7	1.04	43.9	35	70.3807	4.49	5.61	1	1	20	1	0	0	0	0	0	0
1	76	23.5	64	1	1	0	0	0	0	0	0	0	0	0	0	0	2	130	60	60	137	133	4.71	1.5	2.94	1.3	111	42.3	13.3	29.9	1.13	20.4	16.6	45.1111	7.21	5.48	1	1	27	0	0	0	0	0	0	0
0	78	27.5	60	1	0	0	0	0	0	0	0	0	0	0	0	0	3	164	85	82	120	297	3.9	1.19	1.9	1.44	74	42.4	13.1	25.3	1.14	28.2	25.4	52.2368	6.86	10.21	2	2	31	1	1	0	0	0	0	0
1	82	23.765	65	0	0	0	0	0	0	0	0	0	0	0	0	0	1	163	73	100	108	126	2.39	0.42	1.27	0.82	86	34.5	15.1	33.5	1.22	10.6	21.2	53.5907	4.71	4.31	1	1	36	0	1	0	0	1	1	0
1	80	23.874	67	0	0	1	0	0	0	0	0	0	0	0	0	0	4	94	67	112	101	234	3.09	1.41	1.68	0.94	120	43.6	14.1	28.2	1.2	34.4	46	40.9535	7.26	10.38	1	0	49	0	0	0	0	0	0	0
1	78	20.998	63	1	1	0	0	0	0	0	0	0	0	0	0	0	1	133	68	66	117	224	4.89	0.7	3.13	1.27	67	40	13.7	27.9	1.19	58.8	51.4	71.2696	6.76	7.03	1	0	25	1	0	0	0	0	0	0
1	78	23.41	65	0	0	0	0	0	0	0	0	0	0	0	0	0	1	144	59	78	104	161	3.93	0.87	2.23	1.31	77	36.6	11.6	28.7	1.01	7.8	12.3	63.9825	3.81	6.2	1	1	35	0	0	0	0	0	0	0
1	76	21.0947	74	1	0	0	0	0	0	0	0	0	0	0	0	0	1	130	55	78	109	219	2.64	0.84	1.24	1.08	254	29.5				42	20.5	22.7942	4.08	11.53	1	2	47	1	0	0	0	0	0	0
1	78	23.34	69	1	0	0	0	0	1	0	0	0	0	0	0	0	1	144	72	72	132	110	2.39	1.12	0.93	1.01	62	40.4	12.8	25.5	1.11	27.1	21.5	84.3521	7.96	4.75	1	0	17	1	0	0	0	0	0	0
1	80	22.7244	72	1	0	1	0	0	0	0	0	0	0	0	0	0	4	107	67	72	145	148	4.25	1.47	2.7	1.15	84	35.6				21.2	26.3	62.8711	4.94	6.52	1	0	25	1	0	0	0	0	0	0
0	77	22.9	55	1	0	0	0	0	0	0	0	1	0	0	0	0	3	135	82	79	128	233	4.91	1.6	3.11	1.29	85	40.4	12.8	22.3	1.11	115.8	588.2	42.3594	8.38	9.57	1	1	58	0	0	0	0	0	0	0
1	81	23.8751	65	1	0	0	0	0	0	0	0	0	0	0	0	0	1	128	68	109	135	108	3.91	3.55	2.54	0.92	81	38.6	12.6	27.1	1.1	16	16.9	57.8798	5.11	8.34	1	1	29	1	0	0	0	0	0	0
1	79	25.149	66	1	0	0	0	0	0	0	0	0	0	0	0	0	1	140	80	78	135	206	3.84	0.89	2.5	1.04	107	37.2	13.4	29.3	1.17	15.2	15	45.9978	5.51	5.47	1	1	28	0	0	0	0	0	0	0
1	77	20.55	58	0	0	1	0	0	0	0	0	0	0	0	0	0	1	122	77	63	146	115	4.5	2.13	2.31	1.03	79	37.1	12.1	24.8	1.05	44.3	48.6	56.5442	5	7.64	1	1	26	1	0	0	0	0	0	0
1	86	20.508	52.5	1	0	1	0	0	0	0	0	0	0	0	0	0	2	150	66	62	109	230	3.32	1.23	1.57	1.45	128	36.7	13	26	1.13	20.9	34.6	27.0763	4.84	6.88	1	0	45	0	0	0	0	0	0	0
1	80	25.909	74	1	0	0	0	0	0	0	0	0	0	0	0	0	1	118	60	70	128	209	2.58	2.02	1.51	0.72	102	36.9	12.4	28.6	1.06	9.6	15	53.2144	4.81	5.4	1	1	26	0	0	0	0	0	0	0
1	82		69	1	1	0	0	0	0	0	0	0	0	0	0	0	3	141	72	77	95	130	2.85	1.62	1.74	0.76	539	38.8	13.1	25.8	1.12	10.9	26.3	9.07685	6.47	4.51	1	0	53	0	0	0	0	0	0	0
1	80	25.3	72.5	1	0	0	0	0	0	0	0	0	0	0	0	0	1	146	80	74	126	226	5.48	0.95	3.5	1.6	108	38.2	11.6	26.9	1.01	17.1	16.6	49.2393	3.99	5.51	1	2	28	0	0	0	0	0	0	0
0	89	22.2	50	1	0	0	0	0	0	0	0	0	0	0	0	0	2	154	81	62	113	181	3.75	0.7	1.61	1.62	90	38.5	12.2	27.5	1.06	30.7	32.8	29.4417	4.53	4.3	1	1	41	0	0	0	0	0	0	0
0	81	35.3798	85	1	0	0	0	0	0	0	0	0	0	0	0	0	3	130	80	87	143	145	4.6	1.88	2.9	1.15	47	33.5	12.4	27.3	1.06	22.8	40.8	110.876	5.8	5.73	1	1	15	0	0	0	0	0	1	0
1	87	22.32	64.5	1	0	1	0	0	0	0	0	0	1	0	0	0	2	140	86	86	116	165	2.15	0.8	0.94	0.79	94	40.4	13.8	29.3	1.2	15.6	15	44.4585	6.46	4.62	1	2	60	0	0	0	0	0	0	0
0	89	21.2	49	1	1	0	0	1	0	1	0	0	0	0	0	0	2	92	45	95	102	156	3.89	0.98	2.11	1.34	73	39.2	12	25.1	1.03	23.1	67.7	35.5721	5.8	5.36	1	1	48	0	0	0	0	0	0	0
1	75	26.26	73	1	0	0	0	0	1	0	0	0	0	0	0	0	1	131	66	70	131	138	3.28	1.36	1.79	1.03	85	41	12.9	27	1.12	34.3	29.4	68.2439	4.9	4.58	1	1	20	0	0	0	0	0	0	0
1	77	22.8	67.5	1	1	0	0	0	0	1	0	0	0	0	0	0	2	138	78	68	132	209	2.67	0.69	1.3	0.9	81	37.3	13	32.1	1.13	17.3	13.8	64.1809	7.28	5.07	1	1	22	0	0	1	0	0	0	0
0	76	22.458	61	1	0	0	0	0	1	0	0	0	0	0	0	0	2	130	80	62	127	165	4.23	0.92	1.92	1.73	53	43.6	13.2	20.8	1.15	25.9	28.3	76.542	4.97	5.6	1	1	19	0	1	1	0	0	1	0
1	82	26.122	80	1	0	1	0	0	0	0	0	0	0	0	0	0	2	114	72	88	132	170	3.99	1.12	2.58	1.06	85	36.8	13.1	29.1	1.14	51.4	49.6	66.7338	4.72	6.72	1	1	25	1	0	0	0	0	0	0
1	77	21.967	62	1	0	0	0	0	0	0	0	0	0	0	0	0	2	130	70	68	152	147	3.26	0.89	1.26	1.61	82	48.8	11.9	25.3	1.04	21.8	26.3	58.2325	4.21	5.31	1	1	24	1	0	0	0	1	0	0
1	76	26.63	72.5	1	0	0	0	0	0	0	0	0	0	0	0	0	3	117	75	55	132	250	5.02	0.97	3.29	1.33	68	39	13.4	28.2	1.17	41.7	168.9	83.4172	4.62	7.59	3	3	19	1	0	0	0	0	1	0
0	79	21.5	49	0	1	0	0	0	0	0	0	0	0	0	0	0	1	133	77	76	83	154	3.49	1.03	2.19	0.99	80	32.7	14	26.1	1.22	31.3	16.4	38.8241	13.5	7.85	2	2	47	0	0	0	1	0	0	0
1	84	21.48	55	1	0	1	0	0	0	0	0	0	0	0	0	0	1	150	74	58	144	178	2.69	0.86	1.26	0.99	66	38.6	12.9	31.2	1.1	15.2	20.5	57.0497	4.77	4.96	1	1	27	0	0	1	1	0	0	0
1	77	23.2	71	1	1	0	0	0	0	0	0	0	0	0	0	0	2	155	67	74	131	175	4.62	1.86	2.87	1.23	81	40.4	13	27.3	1.13	51	56.7	67.5088	7.8	6.99	1	1	23	1	0	0	0	0	0	0
1	79	22.4918	65	1	0	1	0	0	0	0	0	0	0	0	0	0	3	117	75	52	126	207	3.44	0.74	1.95	1.13	141	27.6	15.4	38.6	1.34	87	289.1	34.3772	7.42	6.04	1	1	31	0	0	0	0	0	0	0
1	88	18.6	54	1	0	0	0	0	1	0	0	0	0	0	0	0	2	118	61	58	122	179	3.84	0.8	1.71	1.6	71	36.9	11.7	23.2	1.02	13.9	18.4	48.3488	4.57	3.98	1	1	31	0	0	0	1	0	1	0
1	76	20.98	65	1	0	1	0	0	0	0	0	0	0	0	0	0	1	137	73	88	131	267	4.66	1.52	3.11	1.18	84	35.3	13.1	23.3	1.14	30.5	71.7	60.5426	5	12.56	2	2	30	0	0	0	0	0	0	0
0	89	20	46	1	0	0	0	0	0	0	0	0	0	0	0	0	2	161	57	58	104	197	3.41	1.43	1.62	1.35	65	44.9	12.6	32.8	1.1	11.6	15.1	37.5042	4.79	6.13	1	3	47	0	1	0	1	0	1	2
1	81	23.828	61	1	0	1	0	0	0	0	0	0	0	0	0	0	1	159	78	76	141	217	4.61	0.32	2.32	1.96	83	34.6	12.9	37.5	1.1	15.7	26.6	53.0091	4.61	3.59	1	1	26	1	0	0	0	0	0	0
1	83	22.897	67	1	0	1	0	0	0	0	0	0	0	0	0	0	4	101	54	51	104	173	4.75	0.8	2.86	1.39	92	34.6	15.7	53.3	1.33	30.8	110.1	50.7468	5.11	7.09	1	2	42	1	0	0	0	0	0	0
1	75	18.3	51	1	0	1	0	0	0	0	0	0	0	0	0	0	2	126	72	66	133	210	4.11	0.87	2.1	1.58	74	38.8	11.8	23.3	1.01	32.5	26.1	54.7644	6.12	4.28	3	2	23	0	1	0	0	0	1	0
0	78	17.116	38	1	0	0	0	0	1	0	0	0	0	0	0	0	2	120	70	82	131	172	5.09	0.88	2.78	2.14	99	34	11	25.3	0.96	10.2	17.1	24.729	4.38	7.34	1	1	35	0	0	0	0	0	0	0
0	84	25.7	66	1	1	0	0	0	0	0	0	0	0	0	0	0	3	136	58	71	131	142	3.57	1.72	2.07	1.03	91	37.8	11.1	23.7	0.95	35.5	215.7	42.2043	9.76	8.99	1	1	35	1	0	0	0	0	0	0
1	76	28.7	93	1	1	0	0	0	1	0	0	0	0	0	0	0	2	125	65	70	133	204	2.79	1.22	1.34	1.02	86	35	12	38.6	1.03	18.9	15.4	84.6079	5.05	6.84	1	1	18	0	0	1	0	0	0	0
0	80		62.5	1	1	0	0	0	0	0	0	0	0	0	0	0	3	145	86	105	95	259	2.74	1.17	1.6	1.03	186	36.2	10.8	23.6	0.94	9	16	20.95	4.16	6.28	1	1	50	1	0	1	1	0	0	0
1	86		70	0	0	1	0	0	0	0	0	0	0	0	0	0	4	137	71	82	131	161	3.85	0.72	2.21	1.4	94	42.2	16.7	39.1	1.42	151	399	49.1599	5	6.94	1	1	32	0	0	1	1	0	1	0
0	86		60	1	0	0	0	0	0	0	0	0	0	0	0	0	4	120	80	88	114	185	2.73	0.6	1.48	0.97	48	38.4	11.6	33.4	1.01	40	90	70.1406	5.12	8.27	1	1	32	0	1	1	1	0	1	0
1	81		49	1	0	0	0	0	0	0	0	0	0	0	0	0	4	140	90	91	134	243	3.33	0.74	1.62	1.49	79	37.6	12.2	33.2	1.04	12	15	44.7371	4.87	5.82	1	0	29	0	0	1	1	0	1	0
0	99		37.5	0	0	0	0	0	0	0	0	0	0	0	0	0	4	98	63	70	89	190	3.53	1.19	1.85	1.24	112	31.7	11.3	27.7	0.98	12	23	14.2647	6.68	7.89	1	1	58	1	1	1	1	0	0	0
1	77		65	1	0	0	0	0	0	0	0	0	0	0	0	0	4	100	70	65	136	175	4.59	1.12	3.24	1.08	73	33.7	12.2	41	1.04	89	472	68.5769	6.52	9.21	1	1	25	1	1	1	1	0	1	0
1	77		47	1	0	1	0	0	0	0	0	0	0	0	0	0	2	121	80	58	135	286	4.1	1.17	2.02	1.49	62	35.9	12.3	25.3	1.05	18	26	58.3839	5.25	7.83	2	2	26	0	0	1	1	0	1	0
1	78		50	1	0	1	0	0	0	0	0	0	0	0	0	0	3	92	55	43	100	86	2.88	0.94	1.2	1.09	98	38.4	11.4	41.9	0.97	54	43	38.6707	4.82	6.27	1	1	45	0	0	1	1	0	1	0
1	79		52	0	0	1	0	0	0	0	0	0	0	0	0	0	2	105	65	125	139	86	2.43	0.83	1.12	0.89	89	29.5	13.9	35.3	1.18	36	43	43.5702	4.58	15.7	3	4	39	0	0	1	1	0	1	0
1	76		72	1	0	0	0	0	0	0	0	0	0	0	0	1	3	128	70	61	119	138	5.06	1.17	3.33	1.47	78	37.6	10.8	27	0.92	43	81	72.2212	5.82	6.79	1	2	22	1	1	1	1	0	1	0
1	81		55	1	0	1	0	0	0	0	0	0	0	0	0	0	4	146	76	68	140	137	4.65	1.24	2.63	1.64	83	38.3	10.5	24.9	0.9	23	87	47.7951	6.11	8.46	1	2	31	1	1	1	1	0	0	0
1	76		77	1	0	1	0	0	0	0	0	0	0	0	0	0	4	137	86	75	124	228	3.16	1.05	1.45	1.08	126	37.1	11.5	30.6	0.98	24	18	47.8131	5.25	7.65	1	1	28	1	1	0	0	0	0	0
0	77	24.97	60	1	1	0	0	0	0	0	0	0	0	0	0	0	3	125	65	62	106	134	4.19	2.67	2.25	1.08	64	33.9	11.5	25.7	0.98	17	17	61.373	10.52	4.62	1	2	33	1	0	0	1	0	1	0
0	79	20	48	0	1	0	0	0	0	0	0	0	0	0	0	0	4	145	75	80	104	192	3.75	1.79	2.09	0.92	85	33.9	12.5	32.3	1.07	39	32	35.7946	8.06	8.47	3	4	45	1	0	1	0	0	1	0
1	85	26.7	79	1	1	0	0	0	0	0	0	0	0	0	0	0	1	134	72	80	130	163	3.41	1.66	1.65	0.95	77	32.3				11	15	68.9836	8.18	6.36	1	1	26	0	0	0	1	0	1	0
0	76	29.33	66	1	0	0	0	0	0	0	0	0	0	0	0	0	2	142	84	72	131	196	5.62	1.45	3.55	1.48	46	47.2	11.4	23.7	0.97	24	28	95.4183	5.96	6.18	1	1	15	1	0	1	1	0	1	0
1	76	25	78	1	1	0	0	0	0	0	0	0	0	0	0	0	3	115	66	81	146	109	3.67	1.5	1.94	1.12	73	35.3	12.6	25.7	1.08	37	52	83.5985	7.02	7.57	2	4	19	0	0	0	1	0	1	1
1	81	30	55	1	0	0	0	0	0	0	0	0	1	0	0	0	4	178	87	72	74	97	2.49	0.97	1.23	0.88	364	26.8	12.9	36	1.12	9	25	10.8983	4.66	4.6	1	1	78	1	1	1	1	0	0	0
1	77		60	0	1	1	0	0	0	0	0	0	0	0	0	0	4	130	70	63	111	141	2.95	1.01	1.81	0.9	90	40	12	34.2	1.03	39	33	51.3447	5.87	6.68	3	3	33	0	0	0	1	0	1	0
1	80		70	0	1	1	0	0	0	0	0	0	0	0	0	0	4	106	60	50	122	164	2.78	1.32	1.42	1.02	101	35	12.9	26.6	1.1	25	29	50.8364	9.42	4.56	3	1	27	1	1	1	1	0	1	0
0	86		60	1	1	0	0	0	0	0	0	0	0	0	0	0	2	138	88	62	121	173	4.01	1.69	2.33	1.25	200	36.4	11.9	22	1.02	18	28	16.8337	4.56	6.54	1	1	40	0	1	0	1	0	1	0
0	75		60	1	1	0	0	0	0	0	0	0	0	0	0	0	2	140	70	78	116	113	2.67	1.49	1.4	0.95	71	40.3	11	22.5	0.94	44	21	57.0784	8.21	6.48	2	3	27	1	1	1	1	0	1	0
1	79		55	1	0	1	0	0	0	0	0	0	0	0	0	0	4	154	100	113	130	118	3.7	1.22	2.1	1.35	75	33.4	12.4	31.6	1.06	24	64	54.6862	5.25	7.3	1	1	27	1	1	1	1	0	0	0
1	79	21.3	58	1	0	0	0	0	0	0	0	0	0	0	0	0	4	114	69	51	134	85	3.31	1.09	1.94	0.99	126	33.9	12.2	28.7	1.04	20.7	24.8	34.3269	5.34	5.64	1	1	31	1	1	0	1	0	1	0
0	85	33.29	80	1	1	0	0	0	0	0	0	0	0	0	0	0	2	155	73	92	125	382	4.15	1.3	2.15	1.59	119	36.1	12.3	24.5	1.05	23.3	36.1	38.4212	6.55	12.05	1	2	39	0	1	1	0	0	0	0
1	78	24.5	75	0	1	1	0	0	0	0	0	0	0	0	0	0	3	109	69	80	167	183	2.87	1.5	1.58	0.9	130	34.2	12.2	39.4	1.04	32.1	30.7	43.7277	6.64	6.8	1	1	29	0	1	1	1	0	0	0
0	88	23.43	60	1	0	0	0	0	0	0	0	0	0	0	0	0	3	123	55	76	98	170	2.53	1.62	1.13	0.96	73	40	13.2	27.7	1.13	13.4	23.2	44.4117	5.31	4.39	3	2	47	1	0	1	1	0	0	0
0	92	22.89	55	1	0	0	0	0	0	0	0	0	0	0	0	0	4	134	86	106	132	180	5.46	1.37	3.14	1.65	78	37.3	11.9	34.1	1.02	68.5	408	35.1702	6.89	10.43	1	1	41	1	0	0	1	0	0	2
1	80	23.24	64	1	0	0	0	0	0	0	0	0	0	0	0	0	1	148	77	66	149	167	2.43	1.15	0.92	1.08	104	38.8	12.2	29.7	1.04	29.4	28.7	45.1382	5.72	5.08	2	2	28	1	0	1	1	0	0	0
0	79	23.22	58	1	0	0	0	0	0	0	0	0	0	0	0	0	4	135	90	76	117	254	2.82	0.95	1.37	1.05	56	37.1				14.3	18	65.6501	5.4	9.46	1	1	29	1	1	1	1	0	1	0
1	86	18.5	51	1	0	1	0	1	1	0	1	0	0	0	0	0	2	122	68	84	102	156	3.15	1.16	1.58	1.24	103	35.4	14	42.2	1.19	21.7	28.9	32.6869	5.33	5.27	1	1	47	1	1	0	1	0	1	1
0	82	22.6	55	1	1	0	0	0	0	0	0	0	0	0	0	0	3	147	72	96	133	146	3.84	2.04	1.96	1.12	69	39	11.5	29.8	0.98	82.1	31.9	48.0405	7.59	7.61	3	5	31	1	1	1	1	0	1	0
1	76	25.4	70	1	0	0	0	0	0	0	0	0	0	0	0	0	2	174	88	60	145	160	3.85	1.74	2.06	1.3	80	41.2	12.7	32.7	1.08	16.6	20.4	68.4597	5.44	5.05	1	1	20	1	0	0	1	0	0	0
1	79	24.768	65	1	0	0	0	1	0	0	0	0	0	0	0	0	2	140	98	85	141	183	2.72	2.28	1.39	0.77	185	40.5	10.9	31.5	0.95	19	21	26.201	4.15	8.84	1	1	36	0	0	0	0	0	0	0
1	77	21.97	65	0	0	0	0	0	0	0	0	0	1	0	0	1	3	61	33	90	121	240	3.7	1.35	2.5	0.9	87	37.4	11.3	28.8	0.98	67	479	57.5415	4.84	15.87	1	1	35	1	0	1	1	0	1	0
1	82	23.1	65	0	0	1	0	0	0	0	0	0	0	0	0	0	1	110	70	66	149	234	3.03	0.86	1.69	0.96	58	41	11.5	33.4	1	17.1	16.9	79.4621	5.1	7.95	1	0	23	0	0	0	0	0	0	0
1	79	23.81	68	1	0	0	0	0	0	0	0	0	1	0	0	0	1	195	125	96	137	129	3.33	1.85	1.54	1	200.3	40	13.8	44.9	1.08	16.3	21.4	25.3165	5.6	12.91	1	0	66	0	1	1	1	0	1	0
1	78	24.3	68.6	1	1	1	0	0	0	1	0	0	0	0	0	0	2	114	78	68	136	196	3.12	1.34	1.74	0.79	57.3		12.8	29.5	1.12		36.6	90.7419	5.3	7.32	1	0	18	0	0	1	0	0	1	0
1	82	19.41	49	0	0	1	0	0	0	0	0	0	0	0	0	0	1	130	70	58	144	175	2.18	0.85	0.77	1.09	77	38.5	12.2	33.4	1.04	27.5	23.5	45.1211	5.58	5.05	1	0	29	1	0	0	0	0	0	0
1	83	21.3	57	1	0	1	0	0	0	0	0	0	0	0	0	1	2	129	80	68	108	131	4.87	0.99	2.66	1.46	83.6	46.5	10.5	26.9	0.91	9.8	17.4	47.5106	4.68	3.93	1	0	38	0	1	0	0	0	1	0
1	80	30.4	90	1	0	0	0	0	0	0	0	0	0	0	0	0	2	153	98	90	153	162	4.35	0.9	2.47	1.5	72	41.8	13.1	26	1.12	78	359	91.687	9	7.51	1	1	19	0	0	0	0	0	1	2
0	75	21.094	54	0	0	0	0	0	0	0	0	0	0	0	0	1	3	114	85	98	132	292	5.03	2	3.32	1.1	49	35.6	12.1	31.1	1.05	11	22	74.4349	6.1	10.28	1	1	24	0	0	0	0	0	1	0
0	82	20.3	52	1	0	0	0	0	0	0	0	0	1	0	0	0	1	160	80	78	122	269	4.75	1.14	2.99	1.46	72	36.1	11.6	27.6	1.01	9	19	43.5276	5.38	9.17	2	1	34	0	1	0	0	0	0	0
0	77	24	66	1	0	0	0	0	0	0	0	0	0	0	0	0	4	130	80	90	118	403	4.16	1.16	2.77	1.01	72	33.4	12.1	34.4	1.05	50	88	60.0092	6.17	14.73	2	2	34	0	0	0	0	0	0	0
1	77	25.6055	74	1	1	1	0	0	0	0	0	0	0	0	0	0	1	117	59	48	105	127	1.78	1.26	0.98	0.5	156	34.3	15.5	33.8	1.35	130	76	36.5338	3.77	8.27	1		43	1	0	0	0	0	0	0
1	76	23.183	71	0	0	1	0	0	0	0	0	0	0	0	0	0	4	130	90	84	103	178	2.78	0.96	1.67	0.91	95	30.5	11.4	27	0.97	19	22	58.4738	6.29	6.07	1	1	36	0	0	0	0	0	0	0
1	87	17.6	45	0	0	0	0	0	1	0	0	0	0	0	0	0	2	114	52	62	99	116	3.11	0.42	1.23	1.37	175	32.1	15.1	40	1.32	17	21	16.6608	4.23	5.32	1	1	54	0	0	0	0	0	1	0
0	78	23.4374	60	1	0	0	0	0	0	0	0	0	0	0	0	0	2	140	70	69	125	167	6.02	0.89	4	1.6	76	37.9	11.8	24.2	1.03	13	16	50.8622	6.23	5.37	1	1	26	0	0	0	0	0	0	0
0	86	28.5	66	1	1	0	0	0	0	0	0	0	0	0	0	0	3	126	62	73	129	114	4.5	2.1	2.97	1.25	49	36.7	10.8	26.6	0.91	12	20	75.5801	4.93	4.83	2	2	23	1	0	0	0	0	0	0
0	78	24.65	60	1	1	0	0	0	0	0	0	0	0	0	0	0	4	126	77	82	101	182	3.98	2.46	2.8	1.04	52	40	12.7	27	1.11	15	16	74.337	6.8	4.8	2	3	34	0	0	0	0	0	0	0
0	78	20.43	51	1	0	0	0	0	1	1	0	0	0	0	0	0	2	166	70	65	89	113	3.67	0.97	1.95	1.33	221	35.9	12.3	24.9	1.05	14	17	14.8674	5.25	6.24	2	3	51	0	0	0	0	0	0	0
1	79	23.24	72	1	1	1	0	0	0	0	0	0	0	0	0	0	2	128	68	65	119	178	2.83	0.89	1.47	0.91	107	38.2				29	24	50.1794	5.81	5.85	1	1	28	0	1	1	0	0	0	0
1	76	21.4	60	1	0	0	0	0	0	0	0	0	0	0	0	0	2	157	97	88	155	171	3.98	3.34	2.59	0.83	95	40.8	10.9	31.4	0.93	11	17	49.4145	5.85	9.32	2	2	30	0	0	0	0	0	0	2
0	83	24	50	1	0	0	0	0	0	0	0	0	0	0	0	0	2	130	70	75	135	307	3.65	1.72	1.89	1.46	41	41.8	12.9	28.7	1.12	19	22	72.2315	7.61	6.76	1	1	24	1	0	1	0	0	0	0
1	89	21.9	62	1	0	0	0	0	0	0	0	0	1	0	0	0	2	145	71	65	131	260	3.16	0.91	1.37	1.29	93	38.9	12	34.2	1.03	18	20	41.5648	4.83	5.17	1	1	59	0	0	0	0	0	1	0
1	76	20.9041	59	1	1	1	0	0	0	0	0	0	0	0	0	0	2	124	75	63	132	265	3.69	0.61	1.83	1.39	72	40	12.6	27.9	1.1	15	37	64.113	7	5.57	1	2	22	0	0	0	1	0	0	0
1	86		69	1	0	1	0	0	1	0	0	0	0	0	0	0	2	135	78	70	120	202	3.14	0.8	2.05	1.39	104	34.9	11.9	35.5	1.02	14	19	43.7982	4.79	6.53	1	1	33	0	0	0	1	1	1	2
1	76	24.2	70	0	0	1	0	0	1	0	0	0	0	0	0	0	4	110	80	58	134	119	2.12	0.51	0.89	0.94	61	34.3	17.2	47.4	1.5	18	46	89.7832	4.48	3.07	2		15	0	0	0	0	0	0	0
0	85		77	1	0	0	0	0	0	0	0	0	0	0	0	0	2	153	89	77	121	162	3.79	1.49	2.21	1.03	47	38.1	12	32.6	1.04	27.9	22.3	93.6313	6.1	4.06	2	4	18	1	0	1	1	1	0	0
1	86	19.529	60	0	0	1	0	0	0	0	0	0	0	0	0	0	4	92	59	66	103	110	3.53	0.7	1.97	1.23	108	28.5	13.8	31.6	1.2	25	55	36.6748	4.43	6.38	1	2	47	0	0	0	0	0	0	0
1	76	24.2214	70	0	0	1	0	0	0	0	0	0	0	0	0	0	4	125	85	100	121	125	2.51	0.6	0.72	1.13	83	35.8	13.7	32.7	1.19	13	17	65.9852	6.02	4.93	1	1	21	1	0	0	0	0	0	0
1	76			1	1	1	0	0	0	0	0	0	0	0	0	0	3	101	63	40	140	153	3.91	1.2	2.58	0.9	100	34.2	11.9	28.7	1.03	18.8	22.8	95.37	7.22	15.84	2	3	25	1	0	0	1	0	1	2
1	89			1	1	0	0	0	0	0	0	0	0	0	0	1	3	150	100	120	128	223	3.89	1.31	2.78	0.89	116.3	34.9	13.2	28.2	1.14	22.7	32.1	81.38	6.16	9.8	1	2	28	0	1	1	1	1	1	0
1	77			1	0	0	0	0	0	0	0	0	0	0	0	1	1	141	63	80	146	150	3.5	2.23	2.17	0.81	103.4	38.7	12.1	30.1	1.05	11.2	21.1	92.05	4.97	4.06	2	5	15	0	1	0	1	1	1	0
1	82			1	1	0	0	0	0	0	0	0	0	0	0	0	2	141	78	80	146	198	3.64	0.81	2.31	1.11	111.8	35.4	11.7	27	1.02	18.4	17.6	85.34	6.49	7.43	1	1	21	0	1	1	1	0	0	0
1	75			1	0	1	0	0	0	0	1	0	0	0	0	0	2	119	59	64	132	126	3.15	1	1.65	1.29	111.9	42.4	12	35.8	1.04	30.5	37	84.66	4.98	3.8	1	2	16	0	1	0	1	0	0	0
0	75			1	1	0	0	0	0	0	0	0	0	0	0	0	3	120	70	82	112	145	3.86	1.3	2.7	0.68	45.8	34	13.3	30.8	1.15	31.9	34	151.53	5.28	7.12	2	2	20	0	1	1	1	0	0	0
1	79			1	1	1	1	0	0	0	1	0	0	0	0	1	4	167	91	90	133	159	5.1	1.04	3.49	1	78.8	38.8	12.7	25.4	1.12	22.6	39.4	121.57	8.45	9.03	3	5	18	0	0	1	1	1	1	0
1	75			0	1	0	0	0	0	0	0	0	0	0	0	0	2	147	70	60	137	211	2.87	2.03	1.92	0.7	77.4	35.7						122.97	13.17	6.38	2	2	13	0	1	1	1	0	0	0
0	85			1	0	0	0	0	0	0	1	0	0	0	0	0	3	157	79	75	117	202	5.54	2.11	3.51	1.24	96.7	34.7	12.3	23.1	1.07	8.6	24.6	73.44	5.15	5.96	1	1	26	0	1	0	1	0	1	0
0	78			0	0	0	0	0	1	0	0	0	0	0	0	0	4	113	59	118	120	242	4.74	2.22	3.45	0.76	72.8	36	12.6	25	1.09	18	24	96.9	8.74	8.54	1	2	18	0	0	1	1	1	1	0
1	85			0	0	0	0	0	0	0	0	0	0	0	1	0	1	130	70	75	126	173	4.18	1.37	2.21	1.14	120	34.4	13	24.4	1.13	81	37	78.94		8.9	2	2	26	0	0	0	1	0	0	0
0	82			1	1	0	0	0	0	0	0	0	0	0	0	0	1	148	90	75	114	208	5.24	3.73	2.76	0.88	127	39	10.9	23.5	0.95	32	35	56.12		8.91	1	1	35	0	1	0	1	0	1	0
1	76			1	0	0	0	0	0	0	0	1	0	0	0	0	1	120	68	71	121	148	2.16	1.16	0.9	0.86	77	28.9	13.4	31.1	1.16	42	26	128.91		11.55	1	1	45	0	1	0	1	0	1	0
0	76			1	0	0	0	0	0	0	0	1	0	0	0	0	4	130	99	105	139	165	4.71	0.94	2.86	1.53	79	43.1	44.9		4.18	61.7	57.3	89.45	4.94	5.29	1	0	41	1	0	0	0	0	0	0
1	84			1	1	0	0	0	1	0	0	0	0	0	0	0	1	135	59	97	128	272	3.37	1.76	1.62	1.19	86	43.3	11.4	20.5	0.97	26.3	24.6	111.4	6.32	6.68	1	1	18	0	0	0	0	0	1	0
1	85			0	0	1	0	0	0	0	0	0	0	0	0	0	3	97	64	85	118	49	4.27	1.05	2.76	1.1	88	34.4	15.9	34.9	1.35	89.5	74.3	108	4.57	4.68	1	2	18	1	0	0	0	0	1	0
1	82			1	1	0	0	0	0	0	1	0	0	0	0	0	2	107	58	60	101	186	2.35	0.8	1.37	0.64	204	31.2	17.8	45.3	1.45	512.1	640.1	45.73	7.26	4.88	2	2	43	0	0	0	0	0	0	0
1	77			1	0	1	0	0	0	0	0	0	1	0	0	0	2	120	69	62	136	178	4.39	1.77	2.66	1.26	80	40	13.2	29.2	1.15	40.9	207.7	120.2	6.04	9.07	1	1	43	1	0	0	0	0	0	0
0	79			1	1	0	0	0	1	0	0	0	0	0	0	0	2	142	70	72	110	142	4.5	0.83	2.4	1.84	76	46.6	13.8	18.9	1.2	21.9	23.4	92.49	8.9	6.39	1	2	24	0	1	0	0	0	0	0
0	76			1	1	0	0	0	0	0	0	0	0	0	0	0	2	120	68	78	127	262	5.05	1.53	3.24	1.55	52	39.2	11.9	26.6	1.02	18.2	36.2	133.81	11.63	6.98	2	3	14	0	0	0	0	0	1	0
1	80			0	0	0	0	0	0	0	0	0	0	0	0	0	2	110	60	62	100	226	3.36	0.65	1.72	1.28	85	35.3	12.9	32.8	1.1	10.7	15.5	111.58	4.27	5.67	1	2	29	1	0	0	0	0	0	0
1	81			1	0	0	0	0	0	0	0	0	0	0	0	0	4	126	71	82	129	183	2.81	1.46	1.48	0.87	89	37.4	12.7	29.7	1.11	15.3	19.8	106.91	5.36	4.62	1	1	15	1	0	0	0	0	0	0
1	75			1	0	0	0	0	1	0	0	0	0	0	0	0	1	117	60	70	147	93	2.62	0.58	1.21	1.11	126	37.7	15.5	30.8	1.35	19.8	21.2	74.98	5.9	10.69	1	1	24	0	0	0	1	0	1	0
1	75			0	0	1	0	0	0	0	0	0	0	0	0	0	3	161	97	102	145	238	3.18	1.39	2.02	0.88	91	36	13.5	32.9	1.15	24.6	47.3	104.8	5.2	6.8	1	1	14	1	0	0	0	0	0	0
0	87			1	0	0	0	0	0	0	0	0	0	0	0	0	3	117	59	78	126	233	5.22	1.82	3.31	1.53	73	40	13.2	22.1	1.13	15.4	20.2	95.75	5.45	8.32	2	2	22	0	1	0	0	0	1	0
0	80			0	0	0	0	0	0	0	0	0	0	0	0	0	2	131	41	55	105	261	4.62	1.02	2.73	1.41	75	36.7	11.6	25.1	1.01	70.2	47.1	93.55	4.42	3.2	1	1	27	1	0	0	0	0	0	0
1	83			1	1	1	0	0	1	0	0	0	0	0	0	0	1	95	58	117	106	130	5.56	4.15	4.02	0.87	225	36.1	15.3	26.9	1.35	10.7	37.8	41.26	13.07	9.08	1	1	45	0	0	0	0	0	0	0
1	75			1	0	0	0	0	1	0	0	0	0	0	0	0	1	150	80	96	78	277	2.9	0.68	1.39	1.18	471	35	14.4	33.8	1.25	6.7	6.3	18.8	4.56	4.51	1		47	0	0	0	0	0	1	0
1	83			1	0	1	0	0	0	0	0	0	0	0	0	0	4	126	76	92	89	87	2.7	0.68	1.16	1.26	293	26.4	15.2	41	1.29	30.3	196.5	31.37	4.61	9.32	2	2	52	0	0	0	0	0	0	0
0	87			1	0	0	0	0	0	0	0	0	0	0	0	0	4	88	57	76	131	178	6.39	1.72	4.28	1.57	67	37.5	12.6	24.7	1.08	10.9	15.3	104.37	10.7	7.25	1	1	20	1	0	0	0	0	0	0
0	85			1	1	0	0	0	0	0	0	0	0	0	0	0	1	90	60	76	84	143	2.87	0.71	1.57	0.95	157	37.7	12.9	34	1.13	9.3	40	45.82	4.91	9.85	1	1	50	0	0	0	0	0	0	0
1	84			0	0	1	0	0	0	0	0	0	0	0	0	0	2	125	65	60	103	153	3.27	0.46	1.25	1.51	77	34	13.7	32.6	1.19	20.4	23.9	124.41	4.24	3.81	1	1	28	0	0	0	0	0	0	0
0	77			1	0	0	0	0	0	0	0	0	0	0	0	0	2	156	86	78	111	294	5.18	0.8	3.31	1.51	59	39	12.6	24.9	1.08	16.9	23	118.1	5.36	4.92	2	2	19	1	0	0	1	0	0	0
0	78			0	0	0	0	0	0	0	0	0	0	0	0	0	4	117	78	116	120	279	4.23	1.08	2.44	1.37	74	39.8	13.6	31	1.19	54.9	81.9	94.64	4.97	6.14	1	1	16	0	0	0	0	0	0	0
1	79			1	0	0	0	0	0	0	0	0	0	0	0	0	2	160	87	84	139	159	3.53	0.89	2	1.21	80	37	13.1	27.9	1.14	28.8	32.7	120.2	6.01	5.66	2	2	14	1	1	0	0	0	1	0
0	76			1	0	0	0	0	0	0	0	0	0	0	0	0	4	105	75	116	89	388	7.03	1.88	4.98	1.33	155	38.4	13.4	18.9	1.17	41.3	103.4	46.57	11.1	15.24	1	0	51	0	0	0	0	0	0	0
0	77			1	1	0	0	0	0	0	0	0	0	0	0	0	1	128	78	78	138	213	4.59	1.33	2.66	1.49	64	39.5	12	24.8	1.04	14.1	13.2	110.05	9.39	4.98	1	1	13	0	0	0	0	0	0	0
0	87			1	0	0	0	0	0	0	0	0	0	0	0	0	4	178	101	70	95	222	5.22	0.63	3.15	1.58	73	38.5				40.9	207.2	95.75	8.99	6.96	1	0	35	0	0	0	0	0	0	0
1	76			1	0	0	0	0	0	0	0	0	0	0	0	0	2	152	78	76	130	181	4.17	1.39	2.5	1.14	127	35.9	13.3	31	1.16	17.8	17.4	74.45	5.11	7.86	3	1	22	0	0	0	0	0	1	0
1	75			1	0	1	0	0	0	0	0	0	0	0	0	0	2	142	70	64	134	218	5.68	2.01	4.13	0.93	78	37.5	11.5	26.7	1	11	14.3	122.97	5.99	5.88	2	2	13	0	0	0	0	0	0	0
1	78			1	0	0	0	0	0	0	0	0	0	0	0	0	3	121	64	70	144	198	4.77	1.41	3.05	1.32	66	39.6	12.4	27.6	1.08	30.9	120.3	144.6	4.7	7.27	1	1	15	1	0	0	0	0	0	0
0	81			1	0	0	0	0	0	0	0	0	0	0	0	0	1	132	70	65	121	144	6.54	1.03	4.28	1.69	56	36.6	11.8	30.6	1.01	9.3	14.9	125.45	4.42	4.57	1	1	15	0	0	0	0	0	0	0
1	79			1	1	0	0	0	0	0	0	0	0	0	0	0	1	174	88	60	125	116	3.02	1.24	1.3	1.35	59	40.3	12.6	28.7	1.1	29.4	22	162.08	6.42	5.33	1	1	14	0	0	0	0	1	0	0
1	77			1	0	0	0	0	0	0	0	0	0	0	0	0	4	165	88	96	170	150	5.13	0.82	2.59	2.17	88	40.3	12.7	30.4	1.11	22.2	60.7	108	7.2	8.76	1	1	17	1	0	0	1	0	1	0
1	85			1	0	0	0	0	0	0	0	0	0	0	0	0	2	138	50	64	149	205	3.57	1.6	2.03	1.05	84	40	12.5	22.9	1.07	21.4	22.4	113.78	5.62	7.52	1	1	19	1	0	0	1	0	0	0
0	89			1	1	0	0	0	0	0	0	0	0	0	0	0	2	110	60	94	104	281	4.25	2.08	2.66	1.08	67	42.5	11.5	20.6	0.98	27	117	104.37	8.22	7.65	1	1	33	1	0	1	0	0	1	0
1	86			1	0	1	0	0	0	0	0	0	1	0	0	0	4	115	76	121	149	74	2.61	0.095	1.58	0.9	76	40.1	21.3	60.6	1.8	18	21	125.87	5.68	9.83	1	0	48	0	0	1	0	0	1	0
0	83			1	0	0	0	0	0	0	0	0	0	0	0	0	2	120	70	62	106	87	3.33	0.72	2.09	1.07	49	38.8	12.9	28.3	1.1	57	60	143.38	5.25	7.87	1	1	29	0	0	0	1	0	1	0
0	77			1	0	0	0	0	0	0	0	0	0	0	0	0	2	135	80	55	119	331	3.45	1.16	1.9	1.22	61	43.9	18.8	23.7	0.97	12	17	114.74	5.02	5	1	1	13	1	1	0	1	0	1	0
0	84			1	0	0	0	0	0	0	0	0	0	0	0	0	2	130	78	72	127	179	2.46	1.24	1.64	0.56	57	43.4	11	29.5	0.94	26	20	123.53	5.64	4.77	1	0	16	1	1	1	1	0	1	0
1	90			1	0	1	0	0	0	0	0	0	0	0	0	0	4	135	83	70	133	378	5.01	1.29	2.9	1.94	71	35.7	11.7	27.5	1	86	367	135.45	6.03	10.19	1	2	24	1	1	1	1	0	1	0
1	90			1	1	1	0	0	0	0	0	0	0	0	0	0	2	140	85	68	113	177	4.57	1.83	2.85	1.58	80	33.9	10.9	29.5	0.93	9	15	120.2	3.66	12.55	1	1	32	1	1	0	0	0	1	0
1	79			1	0	0	0	0	0	0	0	0	0	0	0	0	4	116	84	60	115	175	4.06	2.32	2.69	0.91	99	35.5	12.8	38.2	1.09	60	25	96.24	4.42	4.64	1	0	18	1	1	1	1	0	1	0
0	80			1	1	0	0	0	0	0	0	0	0	0	0	0	4	140	80	80	82	242	3.74	1.28	1.54	1.91	152	27.5	13.9	53.3	1.18	7	26	47.35	11.9	7.71	1	1	45	1	1	1	1	0	0	0
1	80			1	1	1	0	0	0	0	0	0	0	0	0	0	2	120	80	72	136	250	4.82	1.29	3.23	1.23	84	40	13.2	35.3	1.13	21	21	113.78	7.69	7.62	1	1	17	0	0	0	0	0	0	0
1	76			1	1	0	0	0	0	0	0	0	0	0	0	0	2	130	90	64	124	139	2.47	0.93	1.42	0.74	74	34.8	11.1	27.2	0.95	17	20	128.91	8.26	6.97	1	0	14	1	1	1	1	0	1	0
1	77			0	1	1	0	0	1	0	0	0	0	0	0	0	2	130	78	65	153	213	3.13	1.73	1.87	0.9	74	44.9	9.5	21.3	0.82	46	27	128.91	5.96	7.53	1	1	15	0	0	0	1	0	1	0
0	86			1	1	0	0	0	0	0	0	0	0	0	0	0	2	140	80	63	90	114	2.58	0.74	1.11	1.15	84	35	13	33.8	1.13	18	24	83.94	4.07	6.58	1	1	37	1	1	1	1	0	1	0
0	76			1	0	0	0	0	0	0	0	0	0	0	0	0	2	140	72	70	110	190	4.44	1.95	3	1.01	49	36.1	10.7	30.2	0.92	17	17	143.38	5.45	7.03	1	0	22	0	1	1	1	0	1	0
0	90			1	0	0	0	0	0	0	0	0	0	0	0	1	2	146	90	55	103	163	3.04	0.66	1.37	1.1	64	39.4	11	32.3	0.94	10	17	110.05	4.91	3.85	1	0	31	1	0	1	1	0	1	0
1	80			0	0	1	0	0	0	0	0	0	0	0	0	0	2	125	70	63	122	74	2.89	0.6	0.98	1.25	78	36.7	12.7	33.2	1.08	25	24	122.97	5.03	3.93	1	1	14	1	1	0	0	0	1	0
1	85			1	0	1	0	0	0	0	0	0	0	0	0	0	3	89	64	82	109	219	2.37	0.95	1.33	0.74	100	27.4	13.9	41.3	1.18	66	0.74	95.37	6.05	6.89	1	1	28	1	0	0	1	0	0	0
1	79			1	0	0	0	0	0	0	0	0	0	0	0	0	2	160	90	60	131	80	4.84	1.61	2.77	1.48	110	30.9	12.6	27.8	1.08	29	32	86.75	4.57	2.72	1	1	17	1	1	1	1	0	0	0
1	79			1	1	1	0	0	0	0	0	0	0	0	0	1	3	106	76	64	149	118	3.28	0.98	1.66	1.07	115	36.6	13.2	32.6	1.13	26	107	82.66	9.21	7.33	1	2	20	1	0	0	1	0	1	0
1	84			1	1	1	0	0	0	0	0	0	0	0	0	0	2	160	81	68	118	174	2.74	2.18	1.32	0.83	152	35	12.1	29.3	1.03	16	15	62.04	5.72	6.49	1	1	29	1	1	0	0	0	0	0
1	75			1	0	1	0	0	0	0	0	0	0	0	0	0	2	165	80	79	133	234	3.17	1.06	1.9	0.79	97	40	12.3	26.6	1.05	24	20	98.02	5.14	7.16	1	1	14	1	0	0	1	0	0	0
1	82			1	1	0	0	0	0	0	0	0	0	0	0	0	2	130	65	60	133	193	3.81	0.82	1.91	1.26	103	36.8	13.7	31.1	1.17	19	15	92.05	7.44	3.97	1	3	17	1	1	0	1	0	1	0
1	82			1	0	0	0	0	0	0	0	0	0	0	0	0	2	150	80	70	125	224	3.73	1.38	1.94	1.4	59	38	13	29.9	1.11	18	17	162.08	4.94	6.88	1	1	17	1	0	0	1	0	1	0
0	81			1	1	0	0	0	0	0	0	0	0	0	0	0	2	110	74	79	138	219	3.11	0.97	1.21	1.48	60	40				19	22	116.39	7.81	7.37	1	0	17	0	1	0	1	0	1	0
1	75			1	0	1	0	0	0	0	0	0	0	0	0	0	2	136	88	94	133	205	3.84	1.66	2.44	1.15	84	34.2	12.3	29.1	1.05	17	18	113.78	4.7	4.97	1	1	12	1	0	0	0	0	0	0
1	85			0	0	1	0	0	0	0	0	0	0	0	0	0	4	112	64	67	113	93	3.74	0.91	2.23	1.32	100	34.9	12.8	62.7	1.09	61	62	95.37	3.93	6.69	2	2	25	0	0	1	1	0	1	0
1	75			1	0	1	0	0	0	0	0	0	0	0	0	0	4	165	90	96	126	128	4.39	1.09	2.29	1.56	75	35.7				52	312	127.38	6.04	8	1	1	15	1	0	1	1	0	1	0
1	78			0	0	0	0	0	0	0	0	0	0	0	0	0	2	158	90	74	129	177	4.96	0.92	3.11	1.42	90	40.1	12.7	27.3	1.08	13	19	105.85	6.13	3.77	1	2	13	0	1	0	1	0	0	0
1	80			1	0	1	0	0	0	0	0	0	0	0	0	0	4	116	64	57	158	113	4.04	2.77	2.69	0.96	86	35.1	12.5	27.8	1.07	46	150	111.4	5.46	7.71	1	1	17	1	1	1	1	0	1	0
1	77			1	0	1	0	0	0	0	0	0	0	0	0	1	4	130	80	98	146	207	4.16	1.1	2.71	1.35	73	39.1	11.5	22.3	0.98	208	126	130.49	5.38	5	1	1	13	1	0	0	1	0	1	0
1	75			0	0	1	0	0	0	0	0	0	0	0	0	0	2	110	72	63	132	204	3.05	1.72	1.5	0.87	66	40.3	12.2	32.9	1.04	21	26	144.6	5.04	5.81	1	2	13	1	0	1	1	0	0	2
1	81			0	0	1	0	0	0	0	0	0	0	0	0	0	4	138	86	70	145	213	4.41	1.05	2.82	1.4	54	38.3	12.3	28.9	1.05	83	371	178.2	6.28	9.26	1	1	19	1	1	0	1	0	1	0
1	77			1	0	1	0	0	0	0	0	0	0	0	0	0	2	123	59	66	145	202	3.11	1.16	1.94	1.07	75	41.2	11.9	30.3	1.02	22	18	127.38	5.38	6.05	2	3	14	0	1	1	1	0	1	0
1	80			1	1	0	0	0	0	0	0	0	0	0	0	0	4	112	75	87	122	113	3.82	1.51	2.4	1.11	177	42.9	13.4	28.3	1.14	24.8	23.8	53.1	8.24	5.28	1	1	26	1	0	1	1	0	1	0
1	84			1	1	1	0	0	0	0	0	0	0	1	0	0	4	98	50	79	139	217	5.41	4.63	3.9	0.91	506	36.2	14.7	36.8	1.28	1658.5	533.9	17.4	18.38	16.98	1	1	49	0	0	1	0	0	0	0
1	80			1	0	0	0	0	0	0	0	0	0	0	0	0	2	140	70	70	137	267	4.03	2.13	2.38	1.02	74	40.2	11.8	27.4	1.01	29	39	128.91	6.48	6.19	3	3	15	1	1	0	1	0	1	0
0	78			1	0	0	0	0	0	0	0	0	0	0	0	1	1	130	80	70	104	179	2.66	0.74	0.52	1.6	118	37.6	11.1	29.1	0.95	16.4	15.3	60.58	4.27	6.26	1	1	36	1	1	0	1	0	1	0
0	80			0	1	0	0	0	0	0	0	0	1	0	0	1	2	144	60	67	99	446	4.76	1.45	3.34	1.32	82	40.6	12.3	22.2	1.05	12.8	14.8	85.69	5.34	9.47	1	1	63	1	1	1	1	0	1	0
0	80			1	1	0	0	0	0	0	0	0	0	0	0	0	2	140	90	64	153	116	3.81	1.71	2.3	1.06	52	43.7	13.6	33.5	1.16	31.7	25.1	133.81	5.21	6.71	1	1	16	1	1	0	1	0	1	0
1	77			1	0	1	0	0	0	0	0	0	0	0	0	0	4	91	58	78	155	120	3.94	2.21	2.38	0.97	161	43.9	12.6	32.8	1.08	32.7	35.8	58.53	5.92	4.72	1	1	23	1	0	0	1	0	1	0
1	80			0	0	1	0	0	0	0	0	0	0	0	0	0	2	106	66	72	135	169	4.1	2.11	2.67	1.07	81	41.7	10.9	24.5	0.93	19	19.8	117.55	5.44	5.83	1	1	15	1	0	0	1	0	1	0
1	75			1	0	0	0	0	0	0	0	0	0	0	0	0	4	138	80	80	135	164	4.32	1.52	2.32	1.4	74	34.3	11.6	22.8	0.99	46.1	92	128.91	5.7	5.36	1	3	12	1	1	1	1	0	1	0
0	79			0	0	0	0	0	0	0	0	0	0	0	0	0	4	118	83	77	105	106	3.86	1.33	2.31	1.17	62	36.9	12.2	29.1	1.04	45.2	222.4	113.13	5.64	4.8	1	1	25	1	0	1	1	0	1	0
1	83			1	0	1	0	0	0	0	0	0	1	0	0	0	2	138	78	75	128	190	4.22	0.88	2.58	1.4	75	34.7	11.7	23	1	11.1	16.4	127.38	4.41	8.85	1	1	45	1	0	1	1	0	1	0
1	78			1	0	0	0	0	0	0	0	0	0	0	0	0	3	108	72	85	132	210	4.19	1.31	2.33	1.58	59	40				49.6	323.9	162.08	7.03	6.32	3	1	15	1	0	0	0	0	1	0
1	83			1	1	0	0	0	0	0	0	0	0	0	0	0	2	150	67	50	137	290	3.45	0.94	1.85	1.34	72	38.8	12.6	39.7	1.08	6.1	10.8	133.76	5.27	5.21	1	1	16	1	0	0	1	0	1	0
1	76			1	0	0	0	0	0	0	0	0	0	0	0	0	4	105	93	99	139	134	3.94	0.61	2.45	1.26	106	39.2	13.5	49.1	1.15	95.7	479.4	89.7	7.35	9.95	1	1	20	0	0	0	0	0	0	0
1	78			1	0	0	0	0	0	0	0	0	0	0	0	0	4	110	60	67	128	170	3.95	1.08	2.44	1.14	87	35.2	12.2	25.7	1.04	16.1	23.7	110.24	5.14	4.75	1	0	13	1	0	1	1	0	1	0
1	87			1	1	0	0	0	0	0	0	0	0	0	0	0	2	165	80	62	161	102	3.05	2.34	1.52	0.98	86	36.5	12.7	30.8	1.08	23.8	17	111.4	7.83	7.04	2	2	19	1	1	0	1	0	1	0
1	93			1	0	1	0	0	0	0	0	0	0	0	0	0	4	122	59	65	116	234	2.82	1.16	1.48	0.99	202	36.6	12.9	27.8	1.13	19.9	21.8	46.15	6.43	9.01	1	1	40	0	0	1	1	0	1	2
1	84			1	0	0	0	0	0	0	0	0	0	0	0	0	4	130	82	78	114	299	4.1	2.09	2.88	0.82	327	38.7	13.4	33.7	1.14	2534.7	6989.6	27.88	7.25	25.77	1	2	54	0	0	0	0	0	0	0
1	78			1	1	0	0	1	1	0	0	0	0	0	0	0	2	126	78	80	148	166	4.27	2.37	2.63	1.15	88	42	11.8	28.5	1.01	19.7	16.6	108	8.36	6.78	1	1	15	1	1	1	1	0	1	0
0	81			0	0	0	0	0	0	0	0	0	0	0	0	0	1	110	70	67	132	233	4.3	0.9	2.21	1.82	70	44.7	11.2	29.7	0.96	24.4	25.9	100.49	5.8	7.75	1	1	17	1	0	1	1	0	1	0
0	83			1	1	0	0	0	0	0	0	0	0	0	0	1	4	180	100	90	101	302	3.76	1.04	1.9	1.31	100	34.7	11.2	22.6	0.96	11.1	14.6	70.92	7.79	6.53	1	0	38	0	1	1	1	0	1	1
1	75			1	0	1	0	0	0	0	0	0	0	0	0	0	2	150	80	86	148	204	3.88	4.22	2.3	0.87	78	44.3	11.5	25.5	0.98	24.1	18.1	122.97	5.24	6.9	1	1	14	1	1	1	1	0	0	0
1	80			0	0	1	0	1	1	0	0	0	0	0	0	1	2	140	80	90	131	168	3.06	0.39	1.63	1.35	80	37.4	11.4	32	0.99	13	20	120.2	4.33	4.54	1	0	14	0	0	1	0	0	0	0
1	86			1	0	1	0	0	0	0	0	0	0	0	0	0	2	148	97	99	134	300	4.18	1.44	3.15	0.9	125	37.4	11.8	31.6	1.03	20	24	76.07	5.45	6.84	3	1	25	0	0	0	0	0	1	0
0	77			1	0	0	0	0	0	0	0	0	0	0	0	0	3	106	67	61	105	122	2.89	0.48	1.51	1.09	81	31.4	12.5	33.9	1.09	48	90	86.6	4.11	6.72	1	0	29	0	0	1	0	0	1	0
0	85			1	1	0	0	0	0	0	0	0	0	0	0	0	2	174	90	100	124	116	5.47	3.48	3.63	0.99	92	40.5	12	30.2	1.04	18	44	76.86	6.79	10.19	3	1	28	1	0	0	0	0	0	0
0	95			0	0	0	0	0	0	0	0	0	0	0	0	0	2	134	93	92	112	277	3.77	1.95	2.02	0.69	229	36.1	12.8	29.3	1.13	13.7	25.9	32.18	6.03	5.64	1	0	43	0	0	0	0	0	1	0
1	83			0	0	1	0	0	0	0	0	0	0	0	0	0	2	106	60	108	97	208	3.76	1.58	2.7	0.9	163	29.1	11.9	22.8	1.04	85	142	57.87	5.19	9.09	1	2	45	0	0	0	0	0	1	2
1	79			1	1	1	0	0	0	0	0	0	0	0	0	0	2	128	80	78	109	184	3.54	1.12	2.42	0.93	79	35.4	11.2	33.2	0.97	13	15	121.57	6.4	9.28	3	3	26	1	0	0	0	0	1	0
1	76			0	0	1	0	0	0	0	0	0	0	0	0	0	3	106	70	78	133	210	3.65	1.02	1.75	1.54	72	38.3	12.4	42.5	1.06	30	92	133.76	4.89	12.71	1	1	20	1	0	0	0	0	1	0
1	76			1	1	1	0	0	0	0	1	0	0	0	0	0	3	158	94	84	113	261	2.97	1.65	1.77	0.76	127	29.8	10.3	29.5	0.89	15	16	74.45	6.82	9.37	1	0	28	1	0	0	0	0	0	0
1	81			1	0	0	0	0	0	0	0	0	0	0	0	0	4	132	81	60	148	233	5.03	1.28	2.81	1.72	75	36.1	13.5	27.8	1.18	69.5	172.1	127.38	5.2	13.46	2	2	23	1	0	0	0	0	0	0
1	75			0	0	0	0	0	1	1	0	0	0	0	0	0	1	126	70	61	136	193	3.3	2.9	2.01	0.83	91	40.3	12	27.4	1.04	24.9	21.6	104.8	6.86	7.85	3	2	15	0	0	0	0	0	0	0
0	77			1	1	0	0	0	0	0	1	0	0	0	0	0	2	130	85	78	125	222	5.39	2.12	3.7	1.58	52	40.7	12.6	27.2	1.08	24.5	25	133.81	4.86	6.05	1	1	14	1	1	0	0	0	1	0
1	82			0	0	0	0	0	1	0	0	0	0	0	0	0	4	91	65	81	128	95	3.29	0.39	1.57	1.32	89	35.2	14.7	42.8	1.28	69	297	106.91	6.58	9.91	2	2	20	0	0	0	0	1	0	0
1	75			1	0	0	0	0	1	0	0	0	0	0	0	0	2	145	74	62	133	203	3.17	1.14	1.45	1.16	93	39.8	11.9	28.8	1.04	22	17	102.77	4.85	6.49	1	2	13	1	0	0	1	0	1	0
0	77			0	0	0	0	0	0	0	0	0	0	0	0	0	2	130	78	60	132	211	5.2	1.9	3.27	1.42	45	40	11.8	24.3	1.01	37	30	155.45	4.9	4.28	1	2	13	0	0	0	0	0	1	0
1	81			0	0	1	0	0	0	0	0	0	0	0	0	0	2	140	74	88	144	125	2.98	0.74	1.48	1.09	121	43.4	13.2	45.4	1.15	25.8	44	78.35	4.89	7.11	2	1	22	0	0	0	0	0	0	0
1	78			1	0	0	0	0	1	0	0	0	0	0	0	0	4	132	83	72	141	210	4.17	1.7	2.48	1.26	74	40.6	12	25.9	1.04	84.3	121.1	128.91	4.55	6.29	1	2	14	1	1	0	0	0	1	0
1	76	19.6	68	1	1	0	0	0	0	0	1	0	0	0	0	1	3	130	80		156	213					96	43.9	12.9	33		35	21	55.42	5.81	10.55	1	1	29	0	0	0	1	0	0	0
0	78	21	56	0	0	0	0	0	0	0	0	0	0	0	0	0	2	130	70	75							89	37.7	13.2	26.2	1.15	98	131	40.54	5	3.97	1	2	33	0	1	1	1	0	0	0
1	78	21.372	63	1	1	0	0	0	0	0	0	0	0	0	0	0	4	112	82	116	129		2.65	0.92	1.21	1.01	100	36	14.4	43.6	1.25	257.8	185.3	47.7506	10.69	25.06	2	2	42	1	0	0	0	0	0	0
1	82			1	0	1	0	0	0	0	0	0	0	0	0	0	2	139	82	90	114		2.73	1.51	1.44	0.84	98	32.8	12.9	46.5	1.1	107	73	97.12	5.08	8.2	1	1	23	1	0	1	1	0	0	0
0	82	23.1	63	1	1	0	0	0	0	0	0	0	0	0	0	0	1	133	56	72	136	204	2.47		1.52	0.81	86.7	47.7	11.7	26.6	1.02	268	26.6	43.79	5.34	6.83	2	3	31	0	1	1	1	0	1	0
0	78	20.45	60	0	0	1	0	0	0	0	1	0	0	0	0	0	4	143	82	93	119	179	3.76	0.78	2.21		56.8	37.2	12	31.3	1.05	16.6	16.7	68.06	5.99	5.92	2	4	23	1	1	1	1	0	0	0
1	80	26.6435	77	1	0	0	0	0	0	0	0	0	0	0	0	0	2	140	90	88	151	178	4.96	0.9	3.2	1.41	71		11.5	35	1	74	477	79.5482	5.84	10.29	1	1	25	0	0	0	0	0	0	0
0	76	24.97	60	1	0	0	0	0	0	0	0	0	0	0	0	0	2	146	93	89	128	348	6.01	1.56	4.68	1	65		11.6	25.6	1.01	63	401	61.388	5.66	7.82	1	1	25	1	1	0	0	0	1	0
1	94	25.34	69	1	0	0	0	0	0	0	0	0	0	0	0	0	2	150	70	72	142	180	3.01	1.79	1.6	0.9	77		11.7	27.8	1.02	22	16	50.3922	5.56	5.9	1	1	32	1	0	0	0	0	0	0
1	79	18.67	49	0	0	0	0	0	0	0	0	0	1	0	0	0	3	123	67	100	118	110	2.66	2.16	1.78	0.54	309		12.3	32.4	1.07	12	22	11.8254	4.85	9.9	1	1	68	0	0	1	1	0	0	0
1	78	20.3	60	0	0	1	0	0	0	0	0	0	0	0	0	0	2	150	76	82	121	220	3.17	0.94	2	0.77	63		11.7	31.5	1.02	15	19	72.1854	3.89	8.38	2	2	24	0	0	0	0	0	1	0
1	77	22	68	1	1	0	0	0	0	0	0	0	0	0	0	0	3	132	76	96	83	79	3.55	1.09	2.08	1.1	606		13.3	29.3	1.16	9	15	8.64218	18.49	10.27	1	1	56	0	0	0	0	0	0	0
1	78	19	56	0	0	1	0	0	0	0	0	0	0	0	0	0	2	130	90	83	129	169	4.37	1.44	2.87	0.99	68		12.9	36.2	1.12	18	17	62.4191	5.61	5.61	3	3	23	0	0	0	0	0	0	0
0	75	23.4	60	1	0	0	0	0	0	0	0	0	0	0	0	0	3	145	86	71	124	172	4.4	0.86	2.58	1.32	49		10.1	28.4	0.87	38	199	82.7055	4.8	4.38	1	1	16	0	0	0	0	0	1	0
1	80	25.5202	72	1	0	1	0	0	0	0	0	0	0	0	0	0	2	134	70	65	162	112	4.78	1.53	3.02	1.34	68		11.4	32.4	0.97	77	66	77.6643	7.99	5.53	1		20	0	0	0	0	0	0	0
0	77	20.8	50	1	1	0	0	1	0	0	0	0	0	0	0	0	3	136	92	79	106	219	3.99	0.77	1.91	1.4	60		12.8	29	1.09	28	148	54.5538	20.68	7.45	1	2	37	0	0	0	0	0	1	0
1	75	22.8	62	1	1	1	0	0	0	0	0	0	0	0	0	0	2	160	90	82	145	307	5.93	3.72	3.91	1.07	67		11.9	27.1	1.04	23	24	73.5321	9.53	12.36	1	2	26	1	0	0	0	0	0	0
0	83	21.64	52	1	0	0	0	0	1	0	0	0	0	0	0	0	2	160	141	90	124	195	3.95	1.56	2.4	1.07	49		11.8	34.5	1.01	22	34	62.8561	8.02	10.14	1	0	30	0	0	1	1	0	0	0
1	81	24.6	63	1	0	1	0	0	0	0	0	0	0	0	0	0	2	100	60	63	135	225	5.36	0.78	3.38	1.6	69		11.6	27.6	1.01	14.9	18.8	65.8552	4.78	7.65	2	3	26	0	0	0	0	0	0	0
1	80		68.9	1	1	1	0	0	0	0	0	0	0	0	0	0	2	118	61	82	98	147	4.12	1.39	2.71	1.3	96		12.4	24	1.06	34	157	52.6436	22.73	5.66	2	1	41	1	0	1	0	0	0	0
1	83	22.676	64	1	1	0	0	0	0	0	0	0	0	0	0	0	4	110	78	64	145	154	2.88	0.6	1.59	1.14	77		12.9	35.3	1.12	20	22	57.9176	4.57	8.3	1	2	30	0	0	0	0	0	0	0
1	81		74	1	1	1	0	0	0	0	0	0	0	0	0	0	4	144	66	90	98	173	2.18	0.67	0.93	0.94	176		13.5	26	1.18	36	32	30.3262	7.15	12.56	1		55	0	1	0	0	0	1	0
1	78		70.9	1	0	1	0	0	0	0	0	0	0	0	0	0	1	130	90	90	130	127	4.14	0.66	2.13	1.69	114		12.8	28.1	1.09	22	20	47.1389	5.14	8.2	2	1	30	1	0	0	0	0	0	0
1	82	23	63.5	0	1	1	0	0	0	0	0	0	0	0	0	0	2	110	68	78	119	50	3.25	0.78	2.04	1.1	82		12.9	27	1.1	49	39	54.9079	6.02	3.82	1	1	27	0	0	0	0	0	0	0
1	77			0	1	0	0	0	0	0	1	0	0	0	0	0	2	140	90	86	155	179	5.26	1.49	3.69	0.87	53.1		12.1	22.9	1.05	18.7	12.8	181.2	11.01	5.51	1	0	13	0	0	0	1	0	0	0
0	75			1	1	0	0	0	0	0	0	0	0	0	0	0	2	122	63	66	105	296	4.69	1.34	3.27	1.12	146		14.4	24.9	1.25	49	58	49.26	10.62	8.89	1	1	40	1	0	1	0	0	1	0
0	82			1	0	0	0	0	0	0	0	0	0	0	0	0	2	93	61	79	103	230	5.3	3.41	3.41	0.9	81		11.3	34.2	0.97	11	22	86.6	4.6	9.18	1	2	35	0	0	0	0	0	1	0
0	96			1	0	0	0	0	0	0	0	0	0	0	0	0	2	100	70	72	112	108	3.62	0.54	1.82	1.47	72		11.9	27.1	1.04	46	51	98.06	5.12	4.53	1		25	0	1	0	1	0	1	0
1	77			0	0	1	0	1	1	0	0	0	0	0	0	1	2	110	78	80	137	202	4.08	0.56	2.69	1.54	76		13.4	39.4	1.14	12	19	125.87	5.84	5.42	1	1	13	1	1	0	0	0	1	0
1	78	28.9	87	1	0	0	0	0	0	0	0	0	0	0	0	0	2	120	75	87	147	205	3.68	2.85	1.75	1	72				1			91.59		6	1	1	16	0	0	0	1	0	0	0
1	77	21.8	74	0	0	1	0	0	0	0	0	0	0	0	0	0	2	130	70	87	123	231	4.26	0.67			77	21						74.02	7.22	12.5	1	1	27	0	0	0	1	0	0	0
0	80	22	60	1	0	0	0	0	0	0	1	0	0	0	0	0	2	138	74	85	126	156	3.1	1.7	1.48	1.16	77	46.7		25.7	1.03	28	27	48.58		7.29	2	2	30	0	0	1	1	0	0	2
1	80	22.362	56	1	0	0	0	0	0	0	0	0	0	0	0	0	1	160	72	57	140	189	3.65	0.88	1.66	1.47	69	41.2		37.1	1.04	14.7	22.7	59.5301	6.14	4.61	1	1	24	1	0	0	0	0	0	0
1	78	25.7	70	1	1	0	0	0	0	0	0	0	0	0	0	0	2	110	58	73	131	121	2.95	0.64	1.31	1.33	72	38.8		26.7	1.07	17.1	19.7	73.6892	4.48	7.21	3	2	22	1	0	0	0	0	0	0
0	84	23.87	68	1	0	0	0	0	0	0	0	0	0	0	0	0	2	144	66	70	151	214	3.21	1.73	1.79	1.02	62	33.2		29.5	1.07	16.8	20.6	63.8221	9.06	6.73	1	2	27	1	0	0	0	0	0	0
1	75			1	0	1	0	0	0	0	0	0	0	0	0	0	2	130	81	72	134	164	3.45	0.84	1.53	1.5	99	34.4		23.8	1.03	21	26	96.24	5.1	4.92	1	1	13	0	0	0	0	0	1	0
1	88			1	0	0	0	0	0	0	0	0	0	0	0	0	2	134	68	76	126	173	4.42	1.09	2.06	1.62	66.8	39.5		21.5	0.95	13	20.2	142.67	4.82	4.6	1	1	18	0	0	0	0	0	0	0
1	76	24.2	70	0	0	0	0	0	0	0	0	0	0	0	0	0	1	140	70	75	124	483	3.08	0.71	1.33	1.35	65	36.1	20.3		1.81	73	78	84.26	4.99	14.09	2	2	26	0	1	1	1	0	1	1
1	75	24.3	70	0	0	0	0	0	0	0	0	0	0	0	0	0	2	165	85	62	110						65		15.1		1.2			85.57		12	1	1	23	0	0	0	0	0	0	0
1	82			1	0	1	0	0	0	0	0	0	0	0	0	0	3	173	93	92	121	141	4.44	4.26	2.96	0.79	110	37.2	17.1		1.48	17.1	52.7	86.75	6.23	10.18	3	4	24	1	1	1	1	0	1	0
1	79		60	0	0	0	0	0	0	0	1	0	0	0	0	0	2	131	73	58	129	127	2.99	1.69	1.64	0.95	103.8	40.5	11	26.3	0.96	15.6		43.11	4.34	4.8	2	2	28	0	0	1	1	0	0	0
1	76	23	65	1	1	0	0	0	0	0	0	0	0	0	0	0	4	90	50	92	132	155	2.73	1.04	1.03	1.03	143	39.9	15.6	41.2	1.25	29	25	35.56		14.25	1	1	38	0	0	0	1	0	0	2
1	76	20	66	1	0	1	0	0	0	0	0	0	0	0	0	0	4	80	56	112	110	174	4.2	1.2	2.78	1.13	83	46.6	14	27.1	1.23	26	46	62.21	5.81	9.87	1	1	34	0	1	1	1	0	0	2
0	78	23.8	58	0	0	0	0	0	0	0	0	0	0	0	0	0	2	120	66	90	170	144	4.17	1.94	2.14	1.17	54	48.1	12.3	29.8	1.07	7	15	69.2	6.3	5.2	3	3	21	0	0	1	1	0	0	2
1	77		62.5	1	0	0	0	0	0	0	0	0	0	0	0	0	1	105	60	62	139	187	5.29	1.34	3.25	1.45	90	35.8	11.9	34.7	0.88	27	25	53.48	5.51	8.3	1	2	28	0	0	1	1	0	0	0
0	76	30	87	1	0	0	0	0	0	0	0	0	0	0	0	0	1	132	68	75	130	213	5.07	4.09	2.76	0.84	72	44.4	12.3	25.7	1.07	29	28	80.36	5.98	6.37	1	2	19	0	0	1	1	0	0	2
0	79	20	53	1	0	0	0	0	0	0	0	0	0	0	0	0	2	128	70	70	134	127	4.67	1.58	2.42	1.53	77	38.5	14.4	42	1.13	18	15	43.63	5.32	5.5	1	1	28	0	1	0	1	0	0	2
1	77	23	71	1	0	0	0	0	0	0	0	0	0	0	0	0	2	110	64	80	127	162	3.42	0.78	2.12	1.04	80	41.5	12.7	34.5	1.11	10	29	68.35	7.86	10.1	1	1	26	0	0	1	1	0	1	2
0	75	20	63	1	0	0	0	0	0	0	0	0	0	0	0	0	1	130	70	70	129	140	4.08	4.09	1.86	0.71	92	44.5	14.8	38.5	1.17	35	32	46.25	5.59	4.76	1	1	25	0	0	1	1	0	0	2
1	77	20	61	1	0	0	0	0	0	0	0	0	0	0	0	0	1	145	86	82	148	204	2.86	0.71	1.23	1.24	109	48.4	12.4	44.6	0.93	25	21	43.1	6.13	4.9	1	1	27	0	1	1	1	0	0	0
1	85	19	55	1	0	0	0	1	0	0	0	0	0	0	0	0	2	120	70	68	119	176					102	38.5	12.8	40	0.97	10	18	36.26		4.62	2	3	33	0	0	1	1	0	0	0
1	75	20	64	1	1	1	0	0	0	0	0	0	0	0	0	0	2	120	86	76	133	169	4.63	1.01	2.59	1.37	100	45.8	12.2	37.8	0.91	17	19	50.86	6.96	7.92	2	2	27	0	0	0	1	0	0	0
0	81	25.7	70	1	0	0	0	0	0	0	1	0	0	0	0	0	3	135	64	74	128	162					56	48	13.5	37.7	1.04	18	97	76.64	7.2	8.05	1	2	24	1	1	1	1	0	0	0
1	82			1	0	1	0	0	0	0	0	0	0	0	0	0	2	154	78	65	161	231	3.22	1.03	1.74	0.96	59	41.4	12.4	26.6	1.08	28	28			12.45	1		22	0	0	0	0	0	0	2
1	79			1	0	1	0	0	0	0	0	0	0	0	0	0	2	150	67	89	141	230					74	42.5	12.2	38.5	0.91	32	21			8.45	2	2	23	0	0	0	0	0	0	2
1	79			1	0	1	0	0	0	0	0	1	0	0	0	0	2	188	91	76	93	167	3.92	0.78	2.25	1.06	75	39.2	13.6	36.3	1.17	27	31			4.12	1	1	24	0	0	0	1	0	1	2
1	82			1	0	1	0	0	0	0	0	0	0	0	0	0	4	124	74	78	115	133					97		13.2	29	1.14	18	22		7.07	9.04	1	1	23	0	0	0	0	0	0	0
1	78	21.3	60	0	0	1	0	0	0	0	0	0	1	0	0	0	3	100	77	78	136	199	3.68	0.62	2.06	1.27	90	36.6	14.6	36.6	1.28	55	352	50.53	5.93	9.74	1	1	56	1	0	1	1	0	0	0
1	79	20.8	60	0	0	1	0	0	0	0	0	0	0	0	0	0	4	142	76	76	152	143	3.9	0.39	2.39	1.55	85	39.8	13.4	30.6	1.17	32	107	52.64		9.85	1	2	21	1	1	1	1	0	0	0
0	77	21.6	52	0	0	0	0	1	0	0	0	0	0	0	0	0	3	130	75	68	127	144	4.27	1.14	2.8	1	91	48	13.7	44.2	1.06	32	26	37.41	4.17	4.5	2	2	29	0	0	1	1	0	0	0
0	76	27.1	65	0	0	0	0	0	0	0	0	0	0	0	0	0	2	140	90	70	114	214	6.83	5.58	3.93	0.97	165	46.5	12.1	29.1	1.05	12	17	26.2	4.98	8.51	3	3	39	0	0	1	1	0	1	0
1	81	22.5	65	1	0	1	0	0	0	0	0	0	0	0	0	0	2	130	70	75	139	320	8.08	2.49	5.93	1.11	86	49.4	12	33.6	1.05	30	32	54.51	3.98	9.04	2	2	30	0	0	1	1	0	0	0
1	79	23.7	72.5	1	0	1	0	0	0	0	0	0	0	0	0	0	2	124	77	62	60	219					57	40	14.9	29.7	1.31	36	13	94.85		7.23	1	1	15	0	0	0	1	0	0	0
1	92	18	55	1	0	0	0	0	0	0	0	0	0	0	0	0	4	130	70	85	123	208	5.1	1.25	3.07	1.07	95	36.9	14	27.6	1.23	43	40	33.97		10.45	3	2	39	1	1	1	1	0	0	0
1	82	25.4	65	1	0	0	0	0	0	0	0	0	0	0	0	0	1	146	80	75	135	258	6.28	1.47	4.19	1.5	100	45	13.1	34.5	1	11	21	46.09		7.65	1	2	31	0	0	0	1	0	0	0
1	80	20.3	63	0	0	0	0	0	0	0	0	0	1	0	0	0	2	110	80	70	140	130	4.65	0.99	3.04	1.37	71	48.8	11.8	27	1.03	27	23	65.08		7.78	1	1	52	0	0	1	1	0	0	0
0	85	24.8	65	1	0	0	0	0	0	0	0	0	0	0	0	0	4	135	96	142	114	246	3.1	2.1	2.1	0.2	86	45	12.1	26.3	1.02	23	26	43.2		4.77	1	1	35	0	0	1	1	0	0	0
1	77	26.3	75	1	0	0	0	0	0	0	0	0	0	0	0	0	1	128	76	83	145	132	3.73	0.98	1.83	1.25	117	42.5	13.4	43.5	1.03	24	17	49.37	7.86	5.97	1	1	27	0	1	0	1	0	0	0
1	78	24	71	0	0	0	0	0	0	0	0	0	0	0	0	0	1	130	70	75	142	187	3.44	0.95	1.64	1.52	86	42.7	12.6	35.7	0.95	29	27	62.57		5.16	2	2	23	0	0	1	1	0	0	0
1	80	32.5	95	1	0	0	0	0	0	0	0	0	0	0	0	0	1	130	65	63	138	223	3.77	1.78	1.85	1.28	89	39.3	13.1	34.8	1.15	18	21	78.29		6.06	1	1	21	0	1	1	1	0	0	0
1	75	31.4	72.5	1	0	0	0	0	0	0	0	0	0	0	0	0	1	118	88	75	133	143	3.21	1.95	1.38	1.07	118	43.8	13	41.4	0.99	12	9	48.82		7.2	1	1	27	0	0	0	1	0	0	0
1	83	21.9	67	1	0	1	0	0	0	0	0	0	0	0	0	0	2	153	57	68	106	141	2.75	0.78	1.56	0.67	116	38.7	14.2	31.2	1.25	13	22	40.25		2.86	2	2	41	0	1	0	1	0	0	0
1	75	27.2	75	1	0	0	0	0	0	0	0	0	0	0	0	0	3	136	82	81	150	178	4.47	1.39	3.13	0.88	72	43.9	13	35.2	1.14	33	31	82.77		6.39	1	1	18	0	1	1	1	0	0	0
0	75	37	90	1	0	0	0	0	0	0	0	0	0	0	0	0	2	108	78	68	130	178	4.62	1.12	2.66	1.31	77	44.1	12.9	37.1	0.98	15	24	78.95		5.39	2	2	18	0	0	1	1	0	0	0
1	84	20	60	1	0	0	0	0	0	0	0	0	0	0	0	0	4	97	59	71	138	98	4.33	1.29	2.86	0.83	78	45.5	13.3	27.4	1.16	47	70	52.66		6.56	1	1	30	0	1	0	1	0	0	0
1	82	25.9	68	1	0	0	0	0	0	0	0	0	0	0	0	0	4	98	59	79	150	184	3.39	1.23	2.23	0.75	137	41.9	13.5	27.2	1.18	45	42	35.19		9.92	1	1	37	0	1	1	1	0	0	0
1	85			1	0	0	0	0	0	0	0	0	0	0	0	0	3	144	60	75	156	267	2.64	1	1.06	0.86	156	42.3	19.2	59.9	1.7	32	30			12.09	1	1	25	0	0	0	1	0	0	0
1	89	27	80	1	0	0	1	0	0	0	0	0	0	0	0	0	2	142	78	72	131	168	3.62	2.54	1.78	0.81	86	37.8	12.4	32.4	1.08	20	18	58		5.39	1	1	29	0	0	0	1	0	0	0
1	78	25.4	75	0	0	0	0	0	0	0	0	0	0	0	0	0	1	130	65	65	124	182	3.38	0.8	2.03	0.91	79	42.8	13.3	45.3	1.02	15	21	71.96		5.71	1		21	0	0	1	1	0	0	0
0	82	24.6	63	1	0	0	0	0	0	0	0	0	0	0	0	0	1	176	76	65	118	330	4.37	0.95	2	1.77	143	39.7	12.4	46.1	0.93	12	13	26.55		5.92	1	1	36	0	0	1	1	0	0	0
1	78	17.6	52	1	0	1	0	0	0	0	0	0	0	0	0	0	2	122	65	62	134	147	3.5	0.83	1.57	1.54	51	38.3	14.4	32.5	1.26	15	22	77.28		3.96	1	2	19	0	1	0	1	0	0	0
0	87	21.3	56	0	0	0	0	0	0	0	0	0	0	0	0	0	3	133	85	86	117	262	5.09	1.35	3.3	1.24	75	39.9	12.3	27.3	1.07	26	24	41.12		8.18	1	1	38	0	1	1	1	0	0	0
0	75	17.1	57	1	1	0	0	0	0	0	0	0	0	0	0	0	2	166	78	66	133	195	5.39	2.39	3.23	1.17	69	39.5	12.4	28.2	1.08	41	25	55.8		6.68	1	2	25	0	1	1	1	0	0	0
0	76			1	1	0	0	0	0	0	0	0	0	0	0	0	1	120	58	75	123	102	4.93	3.06	2.65	0.96	64	37.9	21.3	27.6	1.9	25	25			8.61	1	2	21	0	0	1	1	0	0	0
1	78		65	1	0	0	0	0	0	0	0	0	0	0	0	0	1	113	64	84	118	190	2.26	1.45	0.72	0.76	96	39	12.8	31.1	1.12	18	16	51.32		6.85	2	3	29	0	0	0	1	0	0	0
1	78	22.7	64	1	1	0	0	0	0	0	0	0	0	0	0	0	2	114	84	62	125	285	4.08	1.51	2.34	0.72	129	34.8	12.5	38.2	0.94	10	12	37.6		7.79	2	3	30	0	0	1	1	0	0	0
1	79	24.4	74	1	0	1	0	0	0	0	0	0	0	0	0	0	1	155	75	50	118	164	2.6	1.16	1.26	0.67	89	36.5	13.2	24.7	1.15	27	22	62	5.19	6	1	1	26	0	0	0	1	0	0	0
1	86	24.5	65	1	0	1	0	0	0	0	0	0	0	0	0	0	4	100	70	70	126	203	4.26	1.64	2.62	0.86	142	37.4	13.7	37.8	1.06	48	178	30.22		9.51	1	1	39	0	0	1	1	0	0	0
1	81	23.9	65	1	0	1	0	0	0	0	0	0	0	0	0	0	4	170	109	79	140	173	3.81	0.59	1.82	1.43	98	38.4	11.8	28.6	1.03	53	258	47.84		11.28	1	1	34	0	0	1	1	0	0	0
1	83	19.8	54	0	0	1	0	0	0	0	0	0	0	0	0	0	2	140	80	86	158	144	4.48	0.95	2.69	1.33	91	42.5	12.8	28	0.97	33	30	41.35		4.52	1	1	30	0	0	1	1	0	0	0
0	81	19.7	45	1	0	0	0	0	0	0	0	0	0	0	0	0	2	127	70	72	91	91	3.56	1.01	1.59	1.44	75	34.3	13.8	44.8	1.21	29	33	36.78		3.62	1	1	45	0	0	0	1	0	0	0
0	89			1	0	0	0	0	0	0	0	0	0	0	0	0	2	157	73	88	116	182	4.36	1.31	2.82	0.95	107	38.8	13.5	36.5	1.04	15	18			5.86	1	2	14	0	1	1	1	0	0	0
1	92	26	75	1	0	1	0	0	0	0	0	0	0	0	0	0	4	165	89	120	141	194	3.8	0.83	2.25	0.82	106	45	13	30	1.14	43	53	41.52		11.25	3	2	40	0	1	0	1	0	0	0
1	75	27.1	86	1	0	0	0	0	0	0	0	0	0	0	0	0	2	130	80	60	135	156	4.32	1.33	2.68	1.05	66	40.9	12.4	26	1.08	38	24	103.54		4.33	1	3	12	1	0	0	1	0	0	0
1	75			1	0	1	0	0	0	0	0	0	0	0	0	0	4	130	70	90	154	224	5.2	2.11	3.23	1.23	92	39.6	11.8	25.6	1.03	28	23			7.95	1	1	26	1	0	1	1	0	0	0
1	81	22.4	61	0	0	0	0	0	0	0	0	0	0	0	0	0	4	112	66	62	146	100	3.22	0.56	1.81	1.12	93	36.1	13.4	31.6	1.17	34	42	47.31		8.63	3	1	32	0	0	0	1	0	0	0
1	75	21.3	60	1	0	0	0	0	0	0	0	0	0	0	0	0	3	194	99	150	120	179					118	40.2	13.4	31.4	1.17	80	145	40.4			1	2	32	0	1	1	1	1	0	2
1	81	27.8	90	0	1	0	0	0	0	0	0	0	0	1	0	0	3	153	62	57	123	146					153	39.5	16.6	37.3	1.46	18	20	42.43		9.07	3	2	33	0	0	0	1	0	1	0
1	78	24.6	71	1	1	1	0	1	1	0	0	0	0	0	0	0	2	140	80	78	125	137	3.16	1.95	1.32	1.21	95	46.2	12.5	37.2	0.94	14	12	56.65	6.65	7.03	1	2	26	0	1	1	1	0	1	0
0	83	23.2	58	0	1	0	0	0	1	0	0	0	0	0	0	0	2	180	100	82	131	174	4.73	0.89	3.12	1.16	56	46.3				8	22	61.35	7.7	6.5	3	2	27	0	1	1	1	0	1	0
0	80	33.3	80	1	1	0	0	0	1	0	0	0	0	0	0	0	1	120	80	80	117	228	5.38	2.67	3.32	1.03	90	37.7	11.9	31.9	0.88	15	20	55.42	5.6	6.94	3	3	30	0	0	1	1	0	0	0
1	80	24	70	1	0	0	0	0	0	0	0	0	0	0	0	0	4	93	55	87	134	110	3.27	1.47	1.99	0.76	118	36.4	14	27.1	1.21	23	50	43.51	7.85	11.47	3	2	35	0	0	1	1	0	1	0
1	83	24	70	1	0	0	0	1	0	0	0	0	0	0	0	0	2	110	70	72	136	150					73	41.1	13.8	36.2	1.07	16	23	66.82	7.66	4.29	1	1	24	0	1	1	1	0	1	0
1	91	23	71	1	0	0	0	1	1	0	0	0	0	0	0	0	2	154	80	75	109	151	3.87	0.76	2.34	1.11	138	41.1	13.8	52.7	1.07	23	29	30.82	4.82	5.13	3	1	45	0	1	1	1	0	1	2
1	76	24	70	1	0	0	0	0	0	0	0	0	0	0	0	0	3	132	86	70	146	157	4.27	0.84	2.73	0.98	80	37.4	13.4	25.5	1.16	24	21	68.46	9.25	8.33	3	1	24	0	1	1	1	0	1	2
1	78	23	68	0	0	0	0	0	0	0	0	0	0	0	0	0	4	120	80	102	144	155	3.92	0.87	2.25	1.34	67	42.4	13.7	27.1	1.19	31	252	76.93	9.4	9.49	3	1	24	1	0	0	0	0	0	2
1	75	26.1	72	0	1	1	0	0	0	0	0	0	0	0	0	0	2	120	80	80	146	180					71	44.7	13.3	35.8	1.02	13	13	80.58	3.07	7.55	2	2	19	0	0	1	1	0	1	0
1	85	24	70	0	0	0	0	0	0	0	0	0	0	0	0	0	4	82	56	60	97	96					92	23.1	14.8	26.7	1.28	24	124	51.16		12.68	1	1	51	0	1	1	1	0	1	0
1	78	26.2	85	1	0	0	0	0	0	0	0	0	0	0	0	0	2	128	80	80	149	160	4.48	1.55	2.66	1.04	81	40.3	12.3	23	1.07	62	34	79.54	4.56	8.09	3	3	22	0	0	1	1	0	1	0
1	80	28.1	72	0	0	0	0	0	0	0	0	0	0	0	0	0	2	100	52	62	105	159	3.19	0.64	2.02	0.67	68	33.3	13.2	25.9	1.15	29	21	77.66	5.94	5.59	3	2	31	0	0	1	1	0	1	0
1	75	24	70	0	0	1	0	0	0	0	0	0	0	0	0	0	4	99	43	45	117	216	2.43	0.56	1.14	1.02	109	13.2	24.5	68.1	2.07	86	224	51.03		21.65	1		42	0	0	0	1	0	0	0
1	78	22	60	0	0	1	0	0	0	0	0	0	0	0	0	0	1	122	70	62	138	201	3.96	1.6	2.22	1.17	69	42.1	12.6	29.2	0.95	12	14	65.91		4.66	1	1	22	0	0	1	1	0	0	0
1	78		70	1	0	0	0	0	1	0	1	0	0	0	0	0	1	130	80	80	140	141	4.57	1.65	3.11	0.84	89	49	12.1	27.6	1.05	27	18	59.61		5.84	1	2	24	0	1	1	1	0	1	0
1	78		70	0	0	0	0	0	0	0	0	0	0	0	0	0	4	107	50	90	153	151					107	34.2	20.4	38.5	1.82	354	422	49.59		10.45	1	2	32	0	0	1	0	0	0	0
1	77		70	1	0	0	0	0	0	0	0	0	0	0	0	0	3	99	59	55	137	234	4.87	0.93	2.98	1.13	93	36	13.6	32.3	1.19	63	416	57.97		9.58	2	4	28	0	0	0	1	0	1	0
1	77		70	1	1	0	0	0	0	0	0	0	0	0	0	0	3	142	88	101	114	165					79	43.9	16.3	30.7	1.4	29	59	68.24		13.19	1	2	34	0	0	0	1	0	0	0
1	75		70	0	0	1	0	0	0	0	0	0	0	0	0	0	4	80	60	112	139	202	5.25	1.72	3.13	1.12	298	36.7	14.8	59.3	1.17	33	79	18.67	5.71	8.36	1	1	36	0	0	0	1	0	1	0
1	80		70	1	1	0	0	0	0	0	0	0	0	0	0	0	4	208	97	85	150	126	5.13	1.23	3.56	1.13	85	44.8	12.2	31.8	1.06	46	75	60.41		8.67	1	1	28	1	1	1	1	0	1	0
1	82	28.4	92	1	0	0	0	0	0	0	0	0	0	0	0	0	1	200	100	68	114	109	1.88	1.19	0.84	0.73	243	40.4	13.8	48.1	1.07	16	14	26.84	4.86	4.28	1	1	38	0	0	1	1	0	0	0
0	83	24.6	59	1	1	0	0	0	0	0	1	0	0	0	0	0	2	128	74	75	138	165	4.99	4.15	2.42	1.07	55	43.5	13.1	35	1	25	28	63.54		7.53	2		27	0	0	0	1	0	1	0
1	79	24.2	70	1	0	0	0	1	1	0	1	0	0	0	1	0	4	130	79	72	136	291	4	1.27	2.28	0.82	94	29	13	26.6	1.13	17	32	55.53	3.82	13.31	3	3	33	0	0	0	1	0	1	0
0	90	18	50	1	0	0	0	0	0	0	0	0	0	0	0	0	3	206	102	81	135	283	5.01	1.02	2.8	1.78	125	40.5	13	31.6	1.14	10	28	20.78		10.45	3	1	45	0	1	1	1	0	0	0
1	83	23.3	66	1	0	0	0	0	0	0	0	0	0	0	0	0	4	162	91	96	104	308	3.4	0.47	1.7	1.47	66	33.8	13.9	31.3	1.22	28	29	69.68	5.09	6.91	3	2	37	0	1	1	1	0	0	0
1	78	22.1	68	0	1	0	0	0	0	0	0	0	0	0	0	0	4	146	74	67	138	110	4.83	1.26	3.44	0.63	94	42.5	15	30.7	1.32	69	48	54.83	8.51	6.79	3	1	26	1	0	0	1	0	1	0
0	76	23.2	66	1	1	1	0	1	1	0	0	0	0	0	0	0	2	140	86	75	102	150	3.43	4.81	2.08	0.97	86	50.2	12.6	29.5	1.1	15	24	51.04	4.81	6.33	3	3	39	0	0	0	1	0	1	0
1	76	23.4	70	1	0	0	0	0	0	0	0	0	0	0	0	0	4	120	80	66	134	176	4.45	1.07	2.32	1.56	88	43.4	14.2	42	1.11	8	19	62.24	6.85	8.32	1	1	18	0	1	0	1	0	0	0
1	78	23	70	1	0	0	0	0	0	0	0	0	0	0	0	0	4	138	89	76	113	136	3.23	0.87	2.12	0.74	77	33.6	14.1	31	1.24	36	38	68.9	5.24	6.19	1	1	27	0	1	1	1	0	1	0
1	78	22.1	67	1	0	1	0	0	0	0	0	0	0	0	0	0	3	158	87	65	135	159					69	43.2	11.9	32.8	1.04	45	31	73.6	14.46	4.69	1	1	20	0	0	1	1	0	0	0
0	75			1	0	0	0	0	0	0	0	0	0	0	0	0	1	110	68	84	93	175	4.77	1.96	2.99	0.88	508	38.5	12.9	29.7	1.13	27	30	15.7		9.05	1	1	52	0	0	0	1	0	0	0
1	81			1	0	0	0	0	0	0	0	0	0	0	0	0	2	194	94	61	112	132	4.72	2.01	3.03	0.9	104	35.9	12.8	25.2	1.12	30	30	91.25		5.89	3	1	24	0	1	1	1	0	0	0
0	77			0	0	0	0	0	0	0	1	0	0	0	0	0	4	120	80	50	140	243					67	46.1	14.9	59.4	1.31	14	18	104.37		15.57	1	1	24	0	0	0	1	0	0	0
1	80			1	0	0	0	0	0	0	0	0	0	0	0	0	3	116	71	70	84	268	5.02	1.19	3.27	1.18	115	28.1	12.8	28.9	1.12	30	30	82.66		10.15	1	1	38	0	1	1	1	0	0	0
1	87			1	0	0	0	0	0	0	0	0	0	0	0	0	2	139	77	70	105	155	3.45	0.7	1.89	1.06	67	36.9	12.9	33.7	1.13	16	21	142.67		6.07	1	1	29	0	1	1	1	0	0	0
1	80			1	0	0	0	0	0	0	0	0	0	0	0	0	3	167	61	54	130	251	3.65	1.24	1.95	1.11	103	36.5	21.4	34.4	1.91	37	30	92.05		13.54	1	1	25	0	0	1	1	0	0	0
